# Supplementary material for: Nimble vs. torpid responders to hydration pulse duration among soil microbes
Source: Commun Biol. 2024 Apr 12;7:455. doi: 10.1038/s42003-024-06141-5 (PMC11015016; doi:10.1038/s42003-024-06141-5)
Supplement: Supplementary file 3 — Supplementary Data 1–5 [file 42003_2024_6141_MOESM3_ESM.xlsx]

## Sheet: Supplementary Data 1
Table of ASV specific 16S rRNA gene copies / mg soil determined by multiplying the total 16S rRNA gene copies / mg soil by the proportion of the community composed by each ASV.
	ASV specific 16S rRNA gene copy number / mg soil																		1
	Treatment 5 h			Treatment 10 h			Treatment 15 h			Treatment 20 h			Treatment 60 h			Control
Total 16S rRNA gene copies / mg soil	165408	198519	205296	209035	152542	162654	220498	174026	164669	154213	192674	168240	141985	163062	136404	174905	120837	95439.3
ASV	Replicate 1	Replicate 2	Replicate 3	Replicate 1	Replicate 2	Replicate 3	Replicate 1	Replicate 2	Replicate 3	Replicate 1	Replicate 2	Replicate 3	Replicate 1	Replicate 2	Replicate 3	Replicate 1	Replicate 2	Replicate 3	Greengenes taxonomic assignment (Kingdom, phylum, class, order, family, genus, species)	Alternative taxonomic assignment through BLAST assignment
0018939	107.855	0	0	0	0	0	74.686	0	0	128.261	0	0	0	0	0	0	0	158.56	k__Bacteria; p__Proteobacteria; c__Gammaproteobacteria; ; ; ;
79614e0	0	84.7865	0	140.151	0	0	0	203.4	0	99.7587	0	0	0	0	157.511	0	0	0	k__Bacteria; p__Chloroflexi; c__Gitt-GS-136; o__; f__; g__; s__
0233325	0	0	0	0	0	0	0	0	0	0	0	0	0	0	0	0	51.0659	0	k__Bacteria; p__Armatimonadetes; c__OPB50; o__; f__; g__; s__
0381992	0	0	0	0	0	0	0	140.276	0	0	0	0	0	0	0	0	127.665	0	k__Bacteria; p__Chloroflexi; c__Chloroflexi; o__Roseiflexales; f__; g__; s__
0559461	0	0	0	0	0	0	224.058	0	0	0	0	103.98	0	0	0	0	0	0	k__Bacteria; p__Bacteroidetes; c__Cytophagia; o__Cytophagales; f__Cytophagaceae; g__Hymenobacter; s__
0742296	0	0	0	0	0	132.844	0	133.262	0	0	0	194.096	0	189.921	0	0	0	0	k__Bacteria; p__Bacteroidetes; c__Saprospirae; o__Saprospirales; f__Chitinophagaceae; g__Flavisolibacter; s__
1223537	0	0	0	0	0	0	0	0	196.544	0	185.189	0	0	139.941	0	0	0	0	k__Bacteria; p__Gemmatimonadetes; c__Gemm-3; o__; f__; g__; s__
1315491	0	0	0	0	0	0	0	0	0	0	0	0	0	0	0	131.573	40.8527	55.9624	k__Bacteria; p__Chloroflexi; c__Chloroflexi; o__AKIW781; f__; g__; s__
1506207	0	0	0	0	0	0	0	0	0	0	0	0	0	209.912	0	296.04	0	0	k__Bacteria; p__Actinobacteria; c__Thermoleophilia; o__Gaiellales; f__Gaiellaceae; g__; s__
1549737	0	0	0	0	0	0	0	0	0	0	524.702	0	0	0	0	0	0	0	k__Bacteria; p__Chloroflexi; c__Ellin6529; o__; f__; g__; s__
1740550	0	0	0	420.452	176.594	185.982	390.027	378.745	485.58	349.155	385.81	381.26	382.493	479.799	364.761	339.898	132.771	144.57	k__Bacteria; p__Acidobacteria; c__Chloracidobacteria; o__RB41; f__Ellin6075; g__; s__
1821736	0	0	0	0	0	172.697	398.325	0	0	163.889	0	311.94	0	0	0	0	260.436	200.532	k__Bacteria; p__Acidobacteria; c__Acidobacteria-6; o__iii1-15; f__; g__; s__
1915238	0	0	0	0	0	0	0	0	0	57.005	0	0	0	29.9875	0	0	0	0	k__Bacteria; p__Bacteroidetes; c__Cytophagia; o__Cytophagales; f__Cytophagaceae; g__; s__
2085281	0	0	0	210.226	0	0	0	0	0	0	0	103.98	0	0	0	0	0	69.953	k__Bacteria; p__Bacteroidetes; c__Saprospirae; o__Saprospirales; f__Chitinophagaceae; g__Segetibacter; s__
2101038	481.2	1034.4	721.331	782.508	520.952	617.725	680.473	596.173	843.984	641.306	1527.81	623.88	862.833	949.603	829.003	1359.59	878.333	554.961	k__Bacteria; p__Actinobacteria; c__Thermoleophilia; o__Solirubrobacterales; f__; g__; s__
2592571	0	0	0	0	61.8079	0	0	0	0	0	0	62.388	0	0	0	0	0	0	k__Bacteria; p__Proteobacteria; c__Deltaproteobacteria; o__Syntrophobacterales; f__Syntrophobacteraceae; g__; s__
2800684	0	0	0	151.83	114.786	0	91.2829	0	127.176	0	108.027	76.252	88.9518	0	41.4502	0	0	0	k__Bacteria; p__Proteobacteria; c__Alphaproteobacteria; o__Rhodospirillales; f__Acetobacteraceae; g__Roseococcus; s__
3100109	0	0	0	0	0	0	0	0	289.036	0	0	0	0	0	174.091	65.7867	117.451	0	k__Bacteria; p__Actinobacteria; c__MB-A2-108; o__0319-7L14; f__; g__; s__
3260818	0	0	0	0	0	252.404	0	0	0	0	0	0	293.541	0	0	427.614	245.116	0	k__Bacteria; p__Actinobacteria; c__Actinobacteria; o__Actinomycetales; f__Micromonosporaceae; g__Virgisporangium; s__ochraceum
3316212	0	0	0	0	0	0	0	0	0	0	0	0	62.2663	0	0	0	0	0	k__Bacteria; p__Armatimonadetes; c__0319-6E2; o__; f__; g__; s__
3406238	0	0	0	0	0	0	0	0	0	0	0	166.368	0	0	0	0	137.878	69.953	k__Bacteria; p__Actinobacteria; c__Thermoleophilia; o__Solirubrobacterales; f__; g__; s__
3470261	0	0	0	23.3584	0	0	0	0	0	0	0	0	0	0	0	0	0	0	k__Bacteria; p__FBP; c__; o__; f__; g__; s__
3496060	0	0	0	93.4338	0	0	0	0	0	0	0	0	0	0	0	0	71.4922	0	k__Bacteria; p__Gemmatimonadetes; c__Gemm-3; o__; f__; g__; s__
3706366	0	0	0	0	0	0	0	0	0	0	0	0	0	0	0	0	0	18.6541	k__Bacteria; p__Chloroflexi; c__Anaerolineae; o__H39; f__; g__; s__
3760240	0	0	0	0	52.9782	0	0	0	0	0	0	0	0	0	0	0	81.7054	107.261	k__Bacteria; p__Chloroflexi; c__Chloroflexi; o__AKIW781; f__; g__; s__
3918346	0	0	231.856	0	229.572	0	0	287.566	393.088	0	354.945	187.164	0	0	0	0	0	0	k__Bacteria; p__Acidobacteria; c__Chloracidobacteria; o__RB41; f__Ellin6075; g__; s__
3984002	0	0	0	0	0	0	0	0	0	0	0	0	0	19.9916	0	0	0	0	k__Bacteria; ; ; ; ; ;
4009841	0	0	0	0	0	0	0	0	0	342.03	879.647	0	0	0	1061.12	0	602.577	0	k__Bacteria; p__Actinobacteria; c__Rubrobacteria; o__Rubrobacterales; f__Rubrobacteraceae; g__; s__
4424587	0	0	0	0	0	0	0	0	0	0	0	0	0	0	0	0	0	51.2989	k__Bacteria; p__Bacteroidetes; c__Cytophagia; o__Cytophagales; f__Cytophagaceae; g__Rhodocytophaga; s__
4660855	0	0	0	0	0	0	0	0	0	0	30.8648	0	0	0	0	0	0	0	k__Bacteria; p__Proteobacteria; c__Deltaproteobacteria; o__Spirobacillales; f__; g__; s__
4814517	0	0	0	0	0	0	0	189.373	0	0	0	0	0	0	0	0	0	0	k__Bacteria; p__Armatimonadetes; c__Armatimonadia; o__Armatimonadales; f__Armatimonadaceae; g__; s__
4860573	0	0	0	0	0	0	0	0	0	0	0	0	35.5807	0	0	0	0	0	k__Bacteria; p__Planctomycetes; c__Planctomycetia; o__Gemmatales; f__Gemmataceae; g__; s__
4878230	0	0	0	0	0	0	0	0	0	106.884	0	0	0	0	0	0	0	0	k__Bacteria; p__Firmicutes; c__Bacilli; o__Bacillales; f__Bacillaceae; g__Bacillus; s__
4901104	0	0	0	0	0	0	0	0	0	0	0	0	0	0	0	109.645	0	0	k__Bacteria; p__Actinobacteria; c__Actinobacteria; o__Actinomycetales; f__Pseudonocardiaceae; g__Pseudonocardia; s__
5000991	199.117	0	0	0	0	0	0	455.897	0	0	0	0	453.654	0	431.082	0	0	0	k__Bacteria; p__Chloroflexi; c__Thermomicrobia; o__JG30-KF-CM45; f__; g__; s__
5112335	0	0	0	0	0	0	0	0	0	0	0	0	0	0	0	0	25.5329	0	k__Bacteria; p__Actinobacteria; c__Thermoleophilia; o__Gaiellales; f__; g__; s__
5225104	116.152	0	0	0	0	0	107.88	168.331	173.421	0	0	0	53.3711	0	0	164.467	0	0	k__Bacteria; p__Proteobacteria; c__Alphaproteobacteria; o__Rhodospirillales; f__Acetobacteraceae; g__; s__
5276075	0	0	0	0	0	0	0	0	0	85.5075	0	0	0	0	0	131.573	0	69.953	k__Bacteria; p__Proteobacteria; c__Alphaproteobacteria; o__Caulobacterales; f__Caulobacteraceae; g__; s__
5365719	0	0	0	0	0	0	0	133.262	0	149.638	0	0	0	209.912	0	0	0	0	k__Bacteria; p__Proteobacteria; c__Deltaproteobacteria; o__Syntrophobacterales; f__Syntrophobacteraceae; g__; s__
5433577	0	0	0	0	0	0	0	0	0	0	0	0	0	0	0	0	280.862	0	k__Bacteria; p__Acidobacteria; c__Sva0725; o__Sva0725; f__; g__; s__
5518972	0	0	0	0	0	0	0	0	0	0	0	0	0	0	16.5801	0	0	0	k__Bacteria; p__Bacteroidetes; c__Cytophagia; o__Cytophagales; f__Cytophagaceae; g__; s__
5637912	0	0	0	0	0	0	0	0	0	0	0	0	0	19.9916	0	0	0	0	k__Bacteria; p__OD1; c__; o__; f__; g__; s__
5797630	0	0	0	0	0	39.8532	0	42.0828	0	0	0	0	0	0	0	0	0	0	k__Bacteria; p__FBP; c__; o__; f__; g__; s__
5915294	0	237.402	218.975	245.264	273.721	192.624	199.163	273.538	289.036	327.779	447.54	353.532	435.864	609.745	389.632	405.685	306.395	228.513	k__Bacteria; p__Proteobacteria; c__Alphaproteobacteria; o__Rhizobiales; f__Beijerinckiaceae; g__; s__
5989250	0	0	0	0	0	0	0	0	0	0	0	0	71.1615	0	0	0	0	0	k__Bacteria; p__Proteobacteria; c__Deltaproteobacteria; o__Spirobacillales; f__; g__; s__
6059833	0	0	0	0	0	0	0	42.0828	0	0	0	0	0	0	0	0	0	0	k__Bacteria; p__Gemmatimonadetes; c__Gemm-3; o__; f__; g__; s__
6390387	0	0	0	0	0	0	0	0	0	35.6281	0	0	0	0	0	0	0	0	k__Bacteria; p__; c__; o__; f__; g__; s__
6687972	0	0	0	0	0	0	0	0	0	0	0	0	0	0	0	0	45.9593	0	k__Bacteria; p__Actinobacteria; c__Acidimicrobiia; o__Acidimicrobiales; f__; g__; s__
6793684	0	0	0	0	0	0	0	0	0	0	0	0	0	0	0	0	66.3856	0	k__Bacteria; ; ; ; ; ;
6905139	0	0	0	0	0	0	0	0	0	0	0	117.844	0	0	0	0	0	0	k__Bacteria; p__Proteobacteria; c__Deltaproteobacteria; o__Bdellovibrionales; f__Bdellovibrionaceae; g__Bdellovibrio; s__
7044746	0	0	0	0	0	0	0	0	0	0	0	131.708	0	259.891	0	0	0	0	k__Bacteria; p__Acidobacteria; c__iii1-8; o__DS-18; f__; g__; s__
7085762	0	0	0	0	0	0	58.0891	0	0	0	0	0	0	0	0	0	0	0	k__Bacteria; p__Chloroflexi; c__Chloroflexi; o__AKIW781; f__; g__; s__
7117984	232.304	0	0	654.037	370.847	504.808	597.488	434.855	728.37	448.914	725.323	561.492	1031.84	289.879	480.822	0	0	0	k__Bacteria; p__Proteobacteria; c__Betaproteobacteria; o__Burkholderiales; f__Oxalobacteraceae; g__Janthinobacterium; s__
7535425	0	0	0	0	0	0	0	0	0	0	0	0	0	29.9875	0	0	0	0	k__Bacteria; p__Planctomycetes; c__Planctomycetia; o__Gemmatales; f__Gemmataceae; g__; s__
7723057	0	542.634	0	0	0	0	0	0	381.527	0	0	0	0	0	0	0	0	0	k__Bacteria; p__Actinobacteria; c__Thermoleophilia; o__Solirubrobacterales; f__; g__; s__
7829623	0	0	0	0	0	19.9266	0	0	0	0	0	0	0	0	0	0	0	0	k__Bacteria; p__; c__; o__; f__; g__; s__
7836048	0	0	0	0	0	0	0	0	0	57.005	0	0	0	0	0	0	0	0	k__Bacteria; p__BRC1; c__PRR-11; o__; f__; g__; s__
7861837	99.5587	0	141.69	0	0	0	0	0	0	0	0	0	0	0	0	0	0	135.243	k__Bacteria; p__Acidobacteria; c__Acidobacteria-6; o__iii1-15; f__; g__; s__
7927637	0	0	0	0	0	0	365.132	0	0	0	0	0	0	0	0	0	0	0	k__Bacteria; p__Actinobacteria; c__Actinobacteria; o__Actinomycetales; f__Microbacteriaceae; ;
8047899	0	0	0	0	0	39.8532	0	56.1104	0	0	0	41.592	80.0566	0	0	0	0	60.626	k__Bacteria; p__Actinobacteria; c__Acidimicrobiia; o__Acidimicrobiales; f__; g__; s__
8436697	0	0	0	0	0	0	0	0	0	0	0	0	0	0	16.5801	0	0	0	k__Bacteria; ; ; ; ; ;
8470362	0	0	0	0	0	0	0	0	0	0	0	0	0	289.879	190.671	0	0	60.626	k__Bacteria; p__Proteobacteria; c__Deltaproteobacteria; o__Myxococcales; f__Cystobacteraceae; g__Cystobacter;
8871659	0	0	0	0	0	39.8532	58.0891	0	0	0	0	0	0	99.9582	0	0	81.7054	37.3083	k__Bacteria; p__Chloroflexi; c__Chloroflexi; o__Roseiflexales; f__; g__; s__
9088867	0	0	0	0	132.445	0	0	0	0	0	0	0	0	0	0	0	0	0	k__Bacteria; p__Chloroflexi; c__Chloroflexi; o__AKIW781; f__; g__; s__
9170143	0	0	0	0	0	86.3487	141.074	0	0	0	0	0	0	0	0	0	0	65.2895	k__Bacteria; p__Firmicutes; c__Bacilli; o__Bacillales; f__Planococcaceae; g__Bacillus;
9478547	0	0	0	0	0	0	0	0	0	0	0	228.756	0	0	0	0	0	0	k__Bacteria; p__Proteobacteria; c__Alphaproteobacteria; o__Sphingomonadales; f__Sphingomonadaceae; g__Sphingomonas; s__
9738937	0	0	0	0	0	0	0	0	0	42.7537	0	0	0	0	0	0	0	0	k__Bacteria; p__Chloroflexi; c__Chloroflexi; o__Chloroflexales; f__Oscillochloridaceae; g__Oscillochloris; s__
38713e4	257.193	0	0	0	0	0	0	0	0	0	0	0	302.436	0	0	0	0	251.831	k__Bacteria; p__Actinobacteria; c__Thermoleophilia; o__Solirubrobacterales; f__Conexibacteraceae; g__; s__
80238e4	0	0	0	0	0	0	0	0	0	178.141	0	0	613.768	509.787	0	0	326.822	0	k__Bacteria; p__Actinobacteria; c__Thermoleophilia; o__Solirubrobacterales; f__Solirubrobacteraceae; g__; s__
47845e6	232.304	593.506	553.879	0	0	0	0	0	0	0	0	0	0	0	0	0	0	0	k__Bacteria; p__Proteobacteria; c__Alphaproteobacteria; o__Rhizobiales; f__Phyllobacteriaceae; g__Aminobacter; s__
60694e8	0	0	0	0	0	159.413	0	0	0	0	0	0	0	159.933	0	175.431	91.9186	0	k__Bacteria; p__Chloroflexi; c__Chloroflexi; o__AKIW781; f__; g__; s__
457e012	41.4828	0	0	0	0	0	0	0	0	0	0	0	0	0	0	0	0	0	k__Bacteria; p__Chloroflexi; c__Chloroflexi; o__AKIW781; f__; g__; s__
514e033	0	0	0	0	0	0	49.7907	0	0	0	0	0	0	0	0	0	0	0	k__Bacteria; p__Verrucomicrobia; c__Spartobacteria; o__Chthoniobacterales; f__Chthoniobacteraceae; g__; s__
1691e41	0	0	0	0	0	0	0	28.0552	0	0	0	0	0	0	0	0	0	0	k__Bacteria; p__Proteobacteria; c__Deltaproteobacteria; o__Spirobacillales; f__; g__; s__
5770e45	124.448	0	0	128.471	291.38	166.055	273.849	0	0	142.512	185.189	0	231.275	299.875	116.06	263.147	158.304	93.2707	k__Bacteria; p__Chloroflexi; c__Chloroflexi; o__AKIW781; f__; g__; s__
5302e53	315.269	0	0	0	476.804	0	531.101	512.007	612.755	249.397	0	464.444	542.606	609.745	0	833.298	0	265.822	k__Bacteria; p__Actinobacteria; c__Thermoleophilia; o__Gaiellales; f__Gaiellaceae; g__; s__
0059e74	0	0	0	0	0	0	0	0	0	0	0	0	204.589	0	0	0	0	121.252	k__Bacteria; p__Chloroflexi; c__TK10; o__AKYG885; f__; g__; s__
9371e77	0	0	0	0	0	0	0	0	0	0	0	76.252	0	0	0	0	0	0	k__Bacteria; p__Bacteroidetes; c__Cytophagia; o__Cytophagales; f__Cytophagaceae; g__Rhodocytophaga; s__
0001d12	1161.52	1356.58	1185.04	2289.13	944.777	1235.45	2199.09	1893.73	2138.86	1546.26	2160.54	1538.9	1432.12	2279.05	1599.98	2017.46	1307.29	974.679	k__Bacteria; p__Proteobacteria; c__Alphaproteobacteria; o__Rhizobiales; f__Bradyrhizobiaceae; g__Balneimonas; s__	Microvirga
00020a1	0	203.488	0	0	0	0	0	0	0	0	0	0	0	0	0	0	0	0	k__Bacteria; p__Actinobacteria; c__MB-A2-108; o__0319-7L14; f__; g__; s__
00107c0	0	0	334.904	210.226	79.4673	0	0	0	0	0	0	0	0	0	0	328.934	0	88.6072	k__Bacteria; p__Proteobacteria; c__Alphaproteobacteria; o__Sphingomonadales; f__Sphingomonadaceae; g__Kaistobacter; s__
002b199	0	0	0	0	0	132.844	141.074	0	0	171.015	216.054	187.164	222.38	229.904	165.801	307.005	229.796	144.57	k__Bacteria; p__Actinobacteria; c__Thermoleophilia; o__Solirubrobacterales; f__; g__; s__
00c9052	0	0	0	0	0	0	165.969	315.621	208.106	220.894	370.378	187.164	231.275	209.912	99.4804	0	0	0	k__Bacteria; p__Proteobacteria; c__Betaproteobacteria; o__Burkholderiales; f__Comamonadaceae; ;
01851dc	0	0	0	233.584	0	0	0	0	0	0	200.621	0	0	0	124.35	0	0	0	k__Bacteria; p__Acidobacteria; c__Chloracidobacteria; o__RB41; f__Ellin6075; g__; s__
01a1b92	0	0	0	0	0	0	0	196.386	0	0	0	0	0	0	0	0	0	0	k__Bacteria; p__Bacteroidetes; c__Saprospirae; o__Saprospirales; f__Chitinophagaceae; g__Segetibacter; s__
02bed2c	0	0	0	0	0	265.688	0	0	0	0	0	0	0	0	0	0	0	186.541	k__Bacteria; p__Actinobacteria; c__Thermoleophilia; o__Gaiellales; f__Gaiellaceae; g__; s__
02d3580	0	0	0	151.83	0	0	149.372	0	0	0	0	0	0	0	0	0	0	0	k__Bacteria; p__Proteobacteria; c__Alphaproteobacteria; o__Rhizobiales; f__Rhodobiaceae; g__Afifella; s__
03114dd	0	0	0	0	0	86.3487	0	0	0	0	0	0	0	0	0	0	0	37.3083	k__Bacteria; p__Firmicutes; c__Bacilli; o__Bacillales; f__Paenibacillaceae; g__Paenibacillus; s__
03887a2	0	0	0	0	0	33.211	0	14.0276	0	0	0	0	0	0	0	0	0	0	k__Bacteria; p__Chloroflexi; c__Chloroflexi; o__Chloroflexales; f__01D2Z48; g__; s__
03c29de	0	0	0	221.905	0	0	0	133.262	0	171.015	216.054	0	177.904	259.891	132.641	274.111	137.878	135.243	k__Bacteria; p__Firmicutes; c__Bacilli; o__Bacillales; f__Planococcaceae; g__; s__
03f4a08	0	0	0	128.471	0	0	0	119.235	173.421	0	0	117.844	0	179.925	116.06	0	91.9186	83.9437	k__Bacteria; p__Actinobacteria; c__Actinobacteria; o__Micrococcales; f__; g__; s__
042e74b	58.0759	50.8719	25.7618	0	0	0	0	0	0	0	0	0	0	0	0	0	0	0	k__Bacteria; p__Verrucomicrobia; c__Verrucomicrobiae; o__Verrucomicrobiales; f__Verrucomicrobiaceae; g__Luteolibacter; s__
04369b8	0	0	0	0	0	0	0	133.262	0	0	0	173.3	0	139.941	182.381	164.467	112.345	144.57	k__Bacteria; p__Proteobacteria; c__Deltaproteobacteria; o__Entotheonellales; f__Entotheonellaceae; g__; s__
045c5e3	0	0	0	0	0	0	0	147.29	0	0	0	110.912	0	0	0	0	0	79.2801	k__Bacteria; p__Gemmatimonadetes; c__Gemmatimonadetes; o__Gemmatimonadales; f__; g__; s__
04ce207	0	0	0	0	0	0	33.1938	0	0	0	0	0	0	0	0	0	0	0	k__Bacteria; p__Proteobacteria; c__Deltaproteobacteria; o__Spirobacillales; f__; g__; s__
04ecfad	0	0	64.4046	0	0	0	66.3876	0	0	0	0	0	0	0	0	0	0	0	k__Bacteria; p__Proteobacteria; c__Alphaproteobacteria; o__Rhizobiales; f__Methylobacteriaceae; g__Methylobacterium;
050a600	0	0	0	0	0	265.688	298.744	224.442	0	156.764	0	180.232	266.855	0	190.671	701.725	337.035	205.196	k__Bacteria; p__Actinobacteria; c__Rubrobacteria; o__Rubrobacterales; f__Rubrobacteraceae; g__Rubrobacter; s__
059fb7f	66.3724	0	0	0	0	0	0	0	0	0	0	0	0	0	0	0	0	0	k__Bacteria; p__Actinobacteria; c__Thermoleophilia; o__Solirubrobacterales; f__; g__; s__
05aad2d	0	0	0	81.7546	0	59.7799	0	0	0	0	0	0	0	79.9666	49.7402	0	0	46.6354	k__Bacteria; p__Firmicutes; c__Bacilli; o__Bacillales; f__Thermoactinomycetaceae; g__Shimazuella; s__
05cbfc2	0	0	0	0	0	0	0	126.248	0	256.522	339.513	0	0	0	0	0	0	0	k__Bacteria; p__Bacteroidetes; c__Cytophagia; o__Cytophagales; f__Cytophagaceae; g__Adhaeribacter; s__
0668e8d	0	0	0	0	0	0	24.8953	0	0	0	0	0	0	0	0	0	0	0	k__Bacteria; p__Planctomycetes; c__Planctomycetia; o__Planctomycetales; f__Planctomycetaceae; g__Planctomyces; s__
06a6a0b	0	0	0	0	0	0	0	182.359	0	0	0	0	0	0	0	0	0	0	k__Bacteria; p__Proteobacteria; c__Alphaproteobacteria; o__Rhodobacterales; f__Rhodobacteraceae; g__Rubellimicrobium; s__
06afa9c	0	0	0	0	0	112.918	0	147.29	0	142.512	0	76.252	0	79.9666	0	0	0	0	k__Bacteria; p__Bacteroidetes; c__Cytophagia; o__Cytophagales; f__Cytophagaceae; g__; s__
06b090d	0	0	0	0	0	0	0	0	57.8071	0	0	0	0	0	0	65.7867	0	0	k__Bacteria; p__Actinobacteria; c__Thermoleophilia; o__Gaiellales; f__Gaiellaceae; g__; s__
0746e6f	0	0	0	0	0	0	0	0	23.1228	0	0	0	0	0	0	0	15.3198	0	k__Bacteria; p__Acidobacteria; c__S035; o__; f__; g__; s__
076c3a0	0	0	0	0	0	0	0	0	0	0	0	0	0	0	0	164.467	0	0	k__Bacteria; p__Armatimonadetes; c__0319-6E2; o__; f__; g__; s__
076e761	0	0	0	0	0	0	49.7907	0	0	0	0	0	0	0	0	0	0	0	k__Bacteria; p__; c__; o__; f__; g__; s__
077569d	0	0	0	0	0	0	0	0	0	0	0	0	720.51	0	0	0	0	0	k__Bacteria; p__Acidobacteria; c__Solibacteres; o__Solibacterales; f__; g__; s__
077f2cc	49.7793	0	0	0	0	0	0	0	0	0	0	0	0	0	0	0	0	0	k__Bacteria; p__Proteobacteria; c__Deltaproteobacteria; o__Bdellovibrionales; f__Bdellovibrionaceae; g__Bdellovibrio; s__
07a0641	0	0	0	0	0	365.321	614.085	526.035	543.387	363.407	586.431	0	284.646	0	348.181	0	342.141	461.69	k__Bacteria; p__Actinobacteria; c__Acidimicrobiia; o__Acidimicrobiales; f__; g__; s__
07f1acc	0	0	0	0	0	0	0	0	0	0	0	0	0	0	0	0	0	153.897	k__Bacteria; p__Proteobacteria; c__Deltaproteobacteria; o__Syntrophobacterales; f__Syntrophobacteraceae; g__; s__
0862d9c	0	0	180.333	128.471	0	0	0	154.304	0	0	0	0	0	0	0	0	0	0	k__Bacteria; p__Gemmatimonadetes; c__Gemm-3; o__; f__; g__; s__
0866acf	0	0	0	0	0	0	0	0	0	14.2512	0	0	0	0	0	0	0	0	k__Bacteria; p__Chlorobi; c__OPB56; o__; f__; g__; s__
087f89d	0	0	0	0	0	0	0	0	0	0	0	0	0	0	91.1904	0	0	0	k__Bacteria; p__Gemmatimonadetes; c__Gemmatimonadetes; ; ; ;
092475b	0	0	0	0	0	66.4221	0	0	0	92.6331	0	0	151.218	0	0	87.7156	122.558	0	k__Bacteria; p__Proteobacteria; c__Alphaproteobacteria; o__Rhodospirillales; f__Acetobacteraceae; ;
093f96d	0	0	0	0	0	0	0	0	0	0	0	0	0	0	0	0	30.6395	0	k__Bacteria; ; ; ; ; ;
09cd616	0	0	0	0	0	0	74.686	0	0	0	0	0	0	0	107.77	0	0	60.626	k__Bacteria; p__Chloroflexi; c__Chloroflexi; o__Roseiflexales; f__Kouleothrixaceae; g__; s__
09f1a69	0	0	0	0	0	0	0	0	0	114.01	0	0	0	0	0	0	0	0	k__Bacteria; p__Proteobacteria; c__Alphaproteobacteria; o__Rhodospirillales; f__; g__; s__
0a43208	49.7793	0	0	0	0	0	0	0	0	0	0	0	0	0	0	0	0	0	k__Bacteria; p__Acidobacteria; c__Acidobacteriia; o__Acidobacteriales; f__Koribacteraceae; g__Candidatus Koribacter; s__
0a460df	0	0	0	0	0	0	16.5969	0	0	0	0	0	0	0	0	0	0	0	k__Bacteria; p__Planctomycetes; c__Planctomycetia; o__Gemmatales; f__Isosphaeraceae; g__; s__
0a610e7	116.152	0	0	397.094	362.018	232.477	0	119.235	289.036	156.764	401.243	166.368	257.96	379.841	198.961	274.111	250.223	214.523	k__Bacteria; p__Actinobacteria; c__MB-A2-108; o__0319-7L14; f__; g__; s__
0a68ec5	0	0	0	0	0	0	0	0	0	0	0	0	0	0	0	0	71.4922	0	k__Bacteria; p__Firmicutes; c__Clostridia; o__Clostridiales; f__Lachnospiraceae; g__Blautia; s__
0a769a2	0	0	0	0	0	0	0	0	0	0	0	76.252	0	0	0	0	0	0	k__Bacteria; p__Bacteroidetes; c__Cytophagia; o__Cytophagales; f__Cytophagaceae; g__Adhaeribacter; s__
0a98624	0	0	0	0	0	86.3487	0	0	0	42.7537	0	0	0	0	0	0	76.5988	0	k__Bacteria; p__Proteobacteria; c__Betaproteobacteria; o__; f__; g__; s__
0aabe11	165.931	0	141.69	0	0	0	0	0	0	0	0	0	0	0	0	0	0	0	k__Bacteria; p__Proteobacteria; c__Alphaproteobacteria; o__Rhizobiales; f__Rhizobiaceae; g__Sinorhizobium; s__
0b03643	0	0	0	0	0	0	0	0	0	0	0	0	0	0	0	0	0	9.32707	k__Bacteria; p__OD1; c__SM2F11; o__; f__; g__; s__
0b13535	0	0	0	0	0	0	0	0	0	0	0	0	0	0	0	0	30.6395	0	k__Bacteria; p__Cyanobacteria; c__4C0d-2; o__SM1D11; f__; g__; s__
0b354fe	157.635	0	0	443.811	273.721	0	257.252	617.214	485.58	306.402	462.972	298.076	275.751	369.845	290.151	186.396	86.812	107.261	k__Bacteria; p__Proteobacteria; c__Alphaproteobacteria; o__Rhodobacterales; f__Rhodobacteraceae; g__Rubellimicrobium; s__
0b4dd94	0	0	0	0	0	0	0	0	0	0	0	0	0	0	0	0	0	32.6448	k__Bacteria; p__Proteobacteria; c__Deltaproteobacteria; o__Myxococcales; f__; g__; s__
0b9af60	0	0	0	0	0	0	0	140.276	150.298	0	0	0	160.113	0	0	0	0	0	k__Bacteria; p__Cyanobacteria; c__ML635J-21; o__; f__; g__; s__
0be248b	0	0	0	0	0	0	0	42.0828	46.2457	0	0	0	0	0	0	0	0	0	k__Bacteria; p__Proteobacteria; c__Alphaproteobacteria; o__Rhodospirillales; f__Acetobacteraceae; ;
0bfc03c	0	0	0	0	0	0	0	0	0	28.5025	0	0	80.0566	0	0	109.645	45.9593	0	k__Bacteria; p__Actinobacteria; c__Actinobacteria; o__Actinomycetales; f__Micromonosporaceae; ;
0c09478	0	0	0	0	0	0	0	0	0	0	0	0	0	0	0	657.867	0	0	k__Bacteria; p__Acidobacteria; c__Sva0725; o__Sva0725; f__; g__; s__
0c5d211	0	0	0	0	0	0	1576.7	0	0	0	0	0	0	0	0	0	0	0	k__Bacteria; p__Proteobacteria; c__Betaproteobacteria; o__Burkholderiales; f__Oxalobacteraceae; ;
0cc1d0b	0	33.9146	0	0	0	0	0	0	0	0	0	0	0	0	0	0	0	0	k__Bacteria; p__Firmicutes; c__Clostridia; o__Clostridiales; f__Ruminococcaceae; g__; s__
0d171ec	0	0	0	0	0	0	0	0	0	0	0	110.912	0	0	0	0	0	0	k__Bacteria; p__Chloroflexi; c__Chloroflexi; o__AKIW781; f__; g__; s__
0d1f9a6	0	0	0	0	0	0	0	0	0	28.5025	0	0	0	0	0	0	0	0	k__Bacteria; p__Chloroflexi; c__S085; o__; f__; g__; s__
0d2560e	0	0	0	0	0	0	0	168.331	0	270.774	0	0	0	0	0	0	0	219.186	k__Bacteria; p__Actinobacteria; c__Thermoleophilia; o__Solirubrobacterales; f__Conexibacteraceae; g__; s__
0d5e013	0	0	0	0	0	0	0	0	0	0	0	0	240.17	0	190.671	0	0	0	k__Bacteria; p__Acidobacteria; c__Acidobacteria-6; o__iii1-15; f__mb2424; g__; s__
0d6e053	0	0	0	0	0	0	0	70.138	0	0	0	0	0	0	0	186.396	0	0	k__Bacteria; p__Gemmatimonadetes; c__Gemm-3; o__; f__; g__; s__
0da0b8c	0	0	0	0	0	0	0	0	0	0	61.7296	0	0	0	0	0	0	0	k__Bacteria; p__Planctomycetes; c__Phycisphaerae; o__WD2101; f__; g__; s__
0da1f2a	0	0	0	0	0	0	0	0	0	0	0	0	0	169.929	0	0	0	32.6448	k__Bacteria; p__Proteobacteria; c__Deltaproteobacteria; o__Bdellovibrionales; f__Bdellovibrionaceae; g__Bdellovibrio; s__
0da8e68	0	0	0	0	0	0	323.639	0	0	0	0	0	0	0	0	0	0	0	k__Bacteria; p__Actinobacteria; c__Thermoleophilia; o__Solirubrobacterales; f__; g__; s__
0deeb60	0	0	0	0	0	0	0	0	0	0	0	0	0	0	0	0	0	32.6448	k__Bacteria; p__Chloroflexi; c__Chloroflexi; o__Roseiflexales; f__; g__; s__
0e01528	0	0	0	0	0	0	0	0	0	78.3818	0	0	0	0	0	0	0	0	k__Bacteria; p__Planctomycetes; c__Phycisphaerae; o__WD2101; f__; g__; s__
0e2fff6	0	0	0	0	0	92.9909	0	0	0	0	0	0	0	0	0	0	0	0	k__Bacteria; p__Actinobacteria; c__MB-A2-108; o__0319-7L14; f__; g__; s__
0ed82be	0	0	0	362.056	0	139.486	282.147	231.455	231.228	0	0	187.164	0	159.933	223.831	0	178.731	107.261	k__Bacteria; p__Actinobacteria; c__Actinobacteria; o__Actinomycetales; f__Nocardioidaceae; g__Nocardioides; s__
0ed8e9e	0	0	0	0	0	0	0	42.0828	0	0	0	0	0	0	0	0	0	0	k__Bacteria; p__Chloroflexi; c__Anaerolineae; o__; f__; g__; s__
0f4999c	0	0	0	0	0	0	0	0	0	0	0	0	80.0566	0	0	0	0	0	k__Bacteria; p__Chloroflexi; c__Ellin6529; o__; f__; g__; s__
0f6c919	0	593.506	0	0	0	166.055	0	0	416.211	0	0	0	0	0	0	0	97.0251	0	k__Bacteria; p__Proteobacteria; c__Alphaproteobacteria; o__Sphingomonadales; f__Sphingomonadaceae; g__Kaistobacter; s__
0f778eb	207.414	0	0	0	0	0	0	0	0	0	0	0	0	0	0	0	0	0	k__Bacteria; p__Proteobacteria; c__Alphaproteobacteria; o__Rhodospirillales; f__Acetobacteraceae; ;
0f9701e	0	0	0	0	0	0	904.531	217.428	0	363.407	1049.4	547.628	649.348	639.732	630.042	0	0	139.906	k__Bacteria; p__Bacteroidetes; c__Saprospirae; o__Saprospirales; f__Chitinophagaceae; g__Segetibacter; s__
0fa3ec2	0	0	0	0	0	0	0	42.0828	0	0	0	0	0	0	0	0	0	0	k__Bacteria; p__Acidobacteria; c__Chloracidobacteria; o__DS-100; f__; g__; s__
0fa9b44	199.117	0	0	198.547	229.572	239.119	0	252.497	138.737	213.769	0	207.96	0	119.95	0	0	0	0	k__Bacteria; p__Proteobacteria; c__Alphaproteobacteria; o__Rhodospirillales; f__Rhodospirillaceae; g__Skermanella; s__
0fe9ea4	0	0	0	0	0	0	0	0	0	0	0	0	0	0	0	0	132.771	0	k__Bacteria; p__Actinobacteria; c__Acidimicrobiia; o__Acidimicrobiales; f__; g__; s__
0fee422	0	0	0	0	0	0	0	0	0	0	0	0	0	0	0	0	35.7461	0	k__Bacteria; p__Gemmatimonadetes; c__Gemm-3; o__; f__; g__; s__
10111ab	0	0	0	0	0	0	0	0	0	0	0	0	17.7904	0	0	0	0	0	k__Bacteria; p__Proteobacteria; c__Alphaproteobacteria; o__Rickettsiales; f__mitochondria; g__; s__
103903b	0	0	0	0	0	0	0	0	0	0	0	0	0	779.674	0	0	0	0	k__Bacteria; p__Proteobacteria; c__Betaproteobacteria; o__Burkholderiales; f__Oxalobacteraceae; g__Collimonas; s__
10538b4	0	0	0	0	0	0	0	0	0	0	0	0	0	119.95	0	0	0	0	k__Bacteria; ; ; ; ; ;
10ae92f	0	0	0	0	0	0	0	0	0	0	0	0	0	169.929	0	0	0	0	k__Bacteria; p__Chloroflexi; c__Gitt-GS-136; o__; f__; g__; s__
10afda2	315.269	1543.11	875.902	268.622	503.293	252.404	0	0	0	0	0	0	0	0	0	0	0	0	k__Bacteria; p__Proteobacteria; c__Alphaproteobacteria; o__Sphingomonadales; f__Sphingomonadaceae; g__Sphingomonas; s__yabuuchiae
10dfca0	0	0	0	0	0	0	0	0	0	0	0	0	0	0	82.9003	0	0	0	k__Bacteria; p__Bacteroidetes; c__Sphingobacteriia; o__Sphingobacteriales; f__; g__; s__
10e4e54	157.635	0	0	0	150.105	0	0	0	150.298	242.271	0	124.776	195.694	0	0	0	0	0	k__Bacteria; p__Bacteroidetes; c__Saprospirae; o__Saprospirales; f__Chitinophagaceae; g__Flavisolibacter; s__
10fefca	0	0	528.117	0	0	305.541	0	385.759	0	0	0	0	0	0	0	767.512	0	298.466	k__Bacteria; p__Actinobacteria; c__Actinobacteria; o__Actinomycetales; f__Micromonosporaceae; ;
110af1a	0	0	0	0	0	0	0	0	0	0	0	0	0	49.9791	0	0	0	0	k__Bacteria; p__Verrucomicrobia; c__Opitutae; o__Opitutales; f__Opitutaceae; g__Opitutus; s__
11193d6	0	0	0	0	0	112.918	0	0	0	0	0	0	0	0	0	0	0	0	k__Bacteria; p__Gemmatimonadetes; c__Gemmatimonadetes; ; ; ;
1124a13	0	0	0	0	0	0	0	0	69.3685	0	0	0	71.1615	129.946	174.091	0	0	0	k__Bacteria; p__Proteobacteria; c__Deltaproteobacteria; o__Bdellovibrionales; f__Bdellovibrionaceae; g__Bdellovibrio; s__
114181f	0	0	0	0	0	0	0	0	0	0	0	0	0	0	0	32.8934	0	0	k__Bacteria; p__Chloroflexi; c__Anaerolineae; o__; f__; g__; s__
11452b8	0	0	0	0	0	0	0	0	0	0	0	0	0	0	0	76.7512	0	0	k__Bacteria; p__Armatimonadetes; c__Fimbriimonadia; o__Fimbriimonadales; f__Fimbriimonadaceae; g__Fimbriimonas; s__
11580fc	0	0	0	0	0	0	149.372	0	0	0	0	0	0	0	0	0	0	0	k__Bacteria; p__Actinobacteria; c__Actinobacteria; o__Actinomycetales; ; ;
115d5e3	0	0	0	0	0	0	24.8953	0	0	0	0	0	0	0	0	65.7867	0	0	k__Bacteria; p__Gemmatimonadetes; c__Gemm-5; o__; f__; g__; s__
11750de	0	0	0	315.339	0	212.551	340.236	329.648	277.474	413.286	0	471.376	480.34	469.804	0	0	377.887	312.457	k__Bacteria; p__Actinobacteria; c__Rubrobacteria; o__Rubrobacterales; f__Rubrobacteraceae; g__Rubrobacter; s__
117c1d4	0	0	0	151.83	0	0	0	49.0966	173.421	42.7537	0	0	0	149.937	0	230.253	153.198	111.925	k__Bacteria; p__Actinobacteria; c__Rubrobacteria; o__Rubrobacterales; f__Rubrobacteraceae; g__; s__
11d7e6f	0	0	0	0	0	112.918	0	0	0	0	0	0	0	0	0	0	91.9186	0	k__Bacteria; p__Proteobacteria; c__Alphaproteobacteria; o__Rhizobiales; f__Bradyrhizobiaceae; ;
11da5dd	107.855	0	193.214	0	0	0	199.163	0	0	0	185.189	0	0	0	0	0	0	0	k__Bacteria; p__Proteobacteria; c__Deltaproteobacteria; o__Entotheonellales; f__Entotheonellaceae; g__; s__
120189f	0	0	0	0	141.275	119.56	248.953	147.29	265.913	178.141	324.081	180.232	302.436	249.895	339.891	438.578	275.756	195.869	k__Bacteria; p__Bacteroidetes; c__Saprospirae; o__Saprospirales; f__Chitinophagaceae; g__Segetibacter; s__
120eba6	0	0	0	0	0	0	207.461	0	0	0	0	0	151.218	0	0	296.04	0	0	k__Bacteria; p__Actinobacteria; c__Actinobacteria; o__Actinomycetales; f__Streptomycetaceae; g__Streptomyces; s__mirabilis
12f0edf	0	0	0	0	0	0	0	0	23.1228	0	0	0	0	0	0	0	0	0	k__Bacteria; p__; c__; o__; f__; g__; s__
134000d	0	0	0	0	0	19.9266	0	0	0	0	0	0	0	0	0	0	0	0	k__Bacteria; p__Proteobacteria; c__Deltaproteobacteria; o__Spirobacillales; f__; g__; s__
13f7db1	0	0	0	0	0	0	66.3876	84.1656	0	78.3818	138.892	97.048	0	0	0	0	0	0	k__Bacteria; p__Proteobacteria; c__Betaproteobacteria; o__Burkholderiales; f__Comamonadaceae; ;
13fce57	0	0	0	0	0	0	0	0	0	0	0	0	0	0	49.7402	0	0	0	k__Bacteria; p__Cyanobacteria; c__ML635J-21; o__; f__; g__; s__
141340f	0	0	0	0	0	0	0	0	0	0	0	0	0	29.9875	0	0	0	0	k__Bacteria; p__Actinobacteria; c__Thermoleophilia; o__Gaiellales; f__Gaiellaceae; g__; s__
141f240	0	0	0	0	0	0	0	0	0	0	0	0	0	0	0	0	35.7461	0	k__Bacteria; p__Actinobacteria; c__MB-A2-108; o__; f__; g__; s__
1445a1f	0	0	0	0	0	0	82.9845	0	0	0	0	0	0	0	0	0	0	0	k__Bacteria; p__Bacteroidetes; c__Cytophagia; o__Cytophagales; f__Cytophagaceae; g__Rhodocytophaga; s__
1493a82	0	0	0	0	0	0	0	49.0966	0	0	0	0	0	0	0	0	0	0	k__Bacteria; p__Proteobacteria; c__Deltaproteobacteria; o__Syntrophobacterales; f__Syntrophobacteraceae; g__; s__
14a3387	0	0	0	0	0	0	0	0	0	14.2512	0	0	0	0	0	0	0	9.32707	k__Bacteria; p__MVP-21; c__; o__; f__; g__; s__
14bc0a4	0	0	0	0	0	86.3487	0	0	0	0	0	0	0	0	0	0	0	0	k__Bacteria; p__Actinobacteria; c__Thermoleophilia; o__Solirubrobacterales; f__; g__; s__
14bc416	0	695.25	373.546	0	397.336	524.734	506.205	364.717	0	299.276	0	318.872	0	549.77	472.532	548.223	91.9186	0	k__Bacteria; p__Actinobacteria; c__Actinobacteria; o__Actinomycetales; f__Nocardioidaceae; g__; s__
151023e	0	0	0	0	0	0	0	0	0	0	108.027	0	0	0	0	0	0	0	k__Bacteria; p__Proteobacteria; c__Deltaproteobacteria; o__Myxococcales; f__; g__; s__
153c2c6	638.835	763.079	244.737	350.377	291.38	265.688	912.829	392.773	508.703	320.653	0	367.396	400.283	459.808	439.372	723.654	372.781	149.233	k__Bacteria; p__Actinobacteria; c__Actinobacteria; o__Actinomycetales; f__Micromonosporaceae; ;
15a8dfd	0	0	0	0	0	0	0	0	0	0	0	48.524	0	0	41.4502	0	0	0	k__Bacteria; p__Firmicutes; c__Bacilli; o__Bacillales; f__Bacillaceae; ;
15ae408	0	0	0	0	0	0	0	0	0	0	0	0	0	179.925	0	0	0	0	k__Bacteria; p__Actinobacteria; c__Acidimicrobiia; o__Acidimicrobiales; f__; g__; s__
15e3644	0	0	0	58.3961	0	0	0	0	0	0	0	41.592	0	0	0	0	0	0	k__Bacteria; p__Thermi; c__Deinococci; o__Deinococcales; f__Deinococcaceae; g__Deinococcus; s__
1610fbb	0	0	0	0	0	0	323.639	350.69	312.158	242.271	0	311.94	0	0	0	0	0	0	k__Bacteria; p__Proteobacteria; c__Alphaproteobacteria; o__Rhodobacterales; f__Rhodobacteraceae; g__Rubellimicrobium; s__
1636df5	0	0	0	0	0	13.2844	0	0	0	0	0	0	0	0	0	0	0	0	k__Bacteria; p__Bacteroidetes; c__Bacteroidia; o__Bacteroidales; f__S24-7; g__; s__
1644bac	0	0	0	0	0	0	0	0	0	92.6331	0	0	0	269.887	0	0	142.984	0	k__Bacteria; p__Actinobacteria; c__Actinobacteria; o__Actinomycetales; f__Actinosynnemataceae; ;
165ed01	0	0	0	0	0	0	0	0	0	0	0	0	0	0	0	0	0	9.32707	k__Bacteria; p__Firmicutes; c__Bacilli; o__Bacillales; f__Pasteuriaceae; g__Pasteuria; s__
1691f55	0	0	0	116.792	0	0	0	0	0	0	0	0	0	0	0	0	0	0	k__Bacteria; p__Gemmatimonadetes; c__Gemm-3; o__; f__; g__; s__
16ae0d7	0	0	0	0	0	584.514	970.918	687.352	0	0	0	0	0	809.661	721.233	811.369	0	0	k__Bacteria; p__Actinobacteria; c__Actinobacteria; o__Actinomycetales; f__Geodermatophilaceae; g__Geodermatophilus; s__
16ae3e7	0	0	0	0	0	0	0	0	0	0	0	0	124.533	0	0	328.934	0	0	k__Bacteria; p__Actinobacteria; c__Thermoleophilia; o__Gaiellales; f__Gaiellaceae; g__; s__
16b5e08	0	0	0	0	0	298.899	174.267	0	0	0	0	0	0	0	0	0	163.411	0	k__Bacteria; p__Actinobacteria; c__Thermoleophilia; o__Solirubrobacterales; f__; g__; s__
16fa94c	0	0	0	0	0	0	0	0	0	0	0	0	80.0566	0	0	0	0	0	k__Bacteria; p__Proteobacteria; c__Deltaproteobacteria; o__Bdellovibrionales; f__Bdellovibrionaceae; g__Bdellovibrio; s__
16ffef5	58.0759	0	0	0	0	0	91.2829	0	0	0	0	97.048	0	0	0	0	0	0	k__Bacteria; p__Proteobacteria; c__Alphaproteobacteria; o__Sphingomonadales; f__Sphingomonadaceae; ;
174fb3c	580.759	627.42	656.926	175.188	300.21	205.908	0	98.1932	104.053	0	0	0	0	0	0	0	0	0	k__Bacteria; p__Proteobacteria; c__Alphaproteobacteria; o__Rhodospirillales; f__Rhodospirillaceae; g__Azospirillum; s__	Azospirillum
1763dbd	0	373.061	399.308	654.037	291.38	318.826	431.519	526.035	485.58	256.522	601.864	311.94	329.122	449.812	306.731	0	459.593	279.812	k__Bacteria; p__Firmicutes; c__Bacilli; o__Bacillales; f__Bacillaceae; g__Bacillus; s__badius
179cf97	141.041	0	0	0	0	0	0	0	0	0	0	0	0	259.891	124.35	0	0	0	k__Bacteria; p__Chloroflexi; c__Chloroflexi; o__AKIW781; f__; g__; s__
17a1d33	389.938	542.634	682.688	595.64	768.183	597.799	680.473	469.924	1375.81	812.321	1157.43	672.404	925.099	859.64	820.713	1414.41	852.8	615.587	k__Bacteria; p__Firmicutes; c__Bacilli; o__Bacillales; ; ;
17b8843	273.786	0	0	0	0	0	0	266.524	0	0	385.81	256.484	346.912	199.916	0	0	0	102.598	k__Bacteria; p__Proteobacteria; c__Alphaproteobacteria; o__Sphingomonadales; f__Sphingomonadaceae; g__Kaistobacter; s__
181b946	0	0	0	0	0	19.9266	0	0	0	0	0	0	0	0	0	0	0	0	k__Bacteria; p__; c__; o__; f__; g__; s__
183caf0	0	0	0	0	0	0	0	0	0	0	0	0	0	0	0	43.8578	0	0	k__Bacteria; p__Actinobacteria; c__Thermoleophilia; o__Gaiellales; f__; g__; s__
1863d91	0	0	0	0	0	0	0	0	0	0	0	0	0	0	232.121	0	0	0	k__Bacteria; p__Chloroflexi; c__TK10; o__AKYG885; f__Dolo_23; g__; s__
189dfec	0	0	0	0	0	79.7065	0	0	0	0	0	0	204.589	259.891	0	317.969	158.304	135.243	k__Bacteria; p__Proteobacteria; c__Alphaproteobacteria; o__Sphingomonadales; f__Sphingomonadaceae; g__Sphingomonas; s__wittichii
18ab7e1	49.7793	0	0	0	0	0	0	0	0	0	0	0	0	0	0	0	0	0	k__Bacteria; p__Planctomycetes; c__Phycisphaerae; o__WD2101; f__; g__; s__
18c1fa3	0	135.658	0	0	0	0	0	0	0	92.6331	0	0	0	0	0	0	56.1724	0	k__Bacteria; p__Actinobacteria; c__Thermoleophilia; o__Solirubrobacterales; f__; g__; s__
18ca55d	0	0	0	0	0	0	16.5969	0	0	0	0	0	0	0	0	0	0	13.9906	k__Bacteria; p__Planctomycetes; c__Planctomycetia; o__Pirellulales; f__Pirellulaceae; g__; s__
19328db	0	0	0	0	220.742	0	0	0	0	0	0	0	0	0	0	0	0	0	k__Bacteria; p__Actinobacteria; c__Actinobacteria; o__Actinomycetales; f__Geodermatophilaceae; g__Geodermatophilus; s__
195047e	91.2621	118.701	180.333	256.943	256.061	259.046	265.55	343.676	404.65	399.035	0	339.668	444.759	529.778	0	0	0	340.438	k__Bacteria; p__Proteobacteria; c__Gammaproteobacteria; ; ; ;
19cad9a	0	0	0	0	0	199.266	0	0	0	0	0	0	0	0	0	0	0	0	k__Bacteria; p__Acidobacteria; c__Solibacteres; o__Solibacterales; f__; g__; s__
1a39622	0	0	0	0	0	0	0	0	0	0	0	0	71.1615	0	0	0	0	0	k__Bacteria; p__Proteobacteria; c__Betaproteobacteria; o__; f__; g__; s__
1a3e3b1	0	0	0	0	0	0	82.9845	0	0	0	0	0	0	0	0	0	0	0	k__Bacteria; p__Actinobacteria; c__Thermoleophilia; o__Gaiellales; f__Gaiellaceae; g__; s__
1a4bcd4	0	0	0	128.471	0	39.8532	0	0	150.298	0	138.892	69.32	0	0	0	164.467	117.451	79.2801	k__Bacteria; p__Acidobacteria; c__Acidobacteria-6; o__iii1-15; f__; g__; s__
1a6d0f9	0	0	0	0	0	53.1376	0	0	69.3685	0	0	34.66	0	0	0	0	51.0659	0	k__Bacteria; p__Actinobacteria; c__Thermoleophilia; o__Gaiellales; f__; g__; s__
1a6eb4b	0	0	0	0	0	0	0	0	0	0	0	0	0	0	33.1601	0	0	0	k__Bacteria; p__Chloroflexi; c__Ktedonobacteria; o__TK10; f__; g__; s__
1adfcc4	0	0	0	303.66	379.677	0	0	0	0	0	0	0	0	0	0	361.827	0	0	k__Bacteria; p__Acidobacteria; c__Acidobacteria-6; o__iii1-15; f__; g__; s__
1aeb5c7	0	0	0	0	0	0	0	126.248	0	0	0	0	169.008	0	157.511	0	0	0	k__Bacteria; p__Acidobacteria; c__Chloracidobacteria; o__RB41; f__; g__; s__
1aee7e6	107.855	0	0	0	0	0	0	0	0	0	0	0	0	0	0	0	0	0	k__Bacteria; p__Bacteroidetes; c__Saprospirae; o__Saprospirales; f__Chitinophagaceae; g__; s__
1b057b5	199.117	780.036	515.236	397.094	423.825	478.239	365.132	547.076	612.755	577.175	817.917	450.58	542.606	639.732	605.172	482.436	337.035	517.653	k__Bacteria; p__Firmicutes; c__Bacilli; o__Bacillales; ; ;
1b19ddc	0	0	0	0	0	0	0	0	0	0	0	0	0	0	0	0	81.7054	0	k__Bacteria; p__Actinobacteria; c__Actinobacteria; o__Actinomycetales; f__Geodermatophilaceae; g__; s__
1b2fd5f	0	0	0	0	0	0	0	0	0	0	246.918	0	0	0	0	0	0	0	k__Bacteria; p__Acidobacteria; c__Chloracidobacteria; o__11-24; f__; g__; s__
1b57b6e	0	0	0	0	0	0	0	0	0	0	0	0	0	0	0	0	61.279	0	k__Bacteria; p__Actinobacteria; c__Thermoleophilia; o__Solirubrobacterales; f__; g__; s__
1b754ab	224.007	271.317	309.142	0	114.786	192.624	132.775	231.455	0	0	354.945	110.912	71.1615	0	0	350.862	127.665	97.9343	k__Bacteria; p__Actinobacteria; c__Actinobacteria; o__Actinomycetales; f__Micrococcaceae; g__Microbispora; s__rosea
1ba88e4	0	0	437.951	303.66	0	0	373.43	0	439.334	171.015	0	117.844	355.807	279.883	198.961	361.827	296.182	144.57	k__Bacteria; p__Gemmatimonadetes; c__Gemm-1; o__; f__; g__; s__
1bc21b3	0	0	0	0	0	0	0	0	0	0	0	0	0	0	107.77	0	0	0	k__Bacteria; p__Actinobacteria; c__Acidimicrobiia; o__Acidimicrobiales; f__; g__; s__
1bc6e7b	0	0	0	0	0	0	215.76	119.235	150.298	0	0	0	115.637	0	0	0	0	139.906	k__Bacteria; p__Chloroflexi; c__TK10; o__AKYG885; f__; g__; s__
1c23bcc	0	0	0	0	0	53.1376	0	0	57.8071	0	0	0	0	0	0	0	0	0	k__Bacteria; p__Chloroflexi; c__C0119; o__; f__; g__; s__
1c8eb35	0	0	0	0	0	0	0	0	196.544	0	0	0	0	0	0	0	0	0	k__Bacteria; p__Planctomycetes; c__Phycisphaerae; o__WD2101; f__; g__; s__
1c90621	0	0	0	0	0	0	0	0	0	0	370.378	0	0	0	0	0	158.304	0	k__Bacteria; p__Actinobacteria; c__Thermoleophilia; o__Solirubrobacterales; f__Solirubrobacteraceae; g__; s__
1ca83c6	0	0	0	0	0	0	0	0	0	0	0	0	0	0	0	32.8934	0	0	k__Bacteria; p__Proteobacteria; c__Gammaproteobacteria; o__Legionellales; f__; g__; s__
1d22215	0	0	0	0	0	0	0	14.0276	0	0	0	0	0	0	0	0	0	0	k__Bacteria; p__Chloroflexi; c__Anaerolineae; o__WCHB1-50; f__; g__; s__
1d406c5	74.669	0	115.928	0	141.275	166.055	190.864	119.235	0	0	0	103.98	186.799	179.925	0	471.471	245.116	172.551	k__Bacteria; ; ; ; ; ;
1d49df5	0	0	0	0	0	0	0	0	0	0	0	0	0	0	0	0	132.771	0	k__Bacteria; p__Firmicutes; c__Clostridia; o__Clostridiales; f__Clostridiaceae; g__Clostridium; s__paraputrificum
1d4be43	0	0	0	0	0	0	0	0	0	0	0	0	0	0	0	87.7156	0	32.6448	k__Bacteria; p__Planctomycetes; c__Planctomycetia; o__Pirellulales; f__Pirellulaceae; g__; s__
1d99ef8	0	0	0	0	0	0	0	0	0	0	0	0	0	0	0	0	183.837	0	k__Bacteria; p__Armatimonadetes; c__Armatimonadia; o__Armatimonadales; f__Armatimonadaceae; g__; s__
1dcefd7	0	0	0	0	0	66.4221	0	0	0	64.1306	0	0	0	0	0	0	0	0	k__Bacteria; p__Planctomycetes; c__Phycisphaerae; o__WD2101; f__; g__; s__
1ddf828	0	0	0	0	203.083	0	0	0	0	0	0	0	0	0	0	372.791	0	144.57	k__Bacteria; p__Acidobacteria; c__Chloracidobacteria; o__11-24; f__; g__; s__
1e2f652	0	0	0	0	0	152.771	0	0	0	0	0	0	0	0	0	0	0	0	k__Bacteria; p__Proteobacteria; c__Alphaproteobacteria; o__Sphingomonadales; f__Sphingomonadaceae; g__; s__
1e35c83	124.448	0	0	0	229.572	0	0	266.524	0	285.025	401.243	131.708	213.484	409.829	505.692	285.076	204.263	181.878	k__Bacteria; p__Acidobacteria; c__Solibacteres; o__Solibacterales; f__; g__; s__
1e3dcd8	0	0	0	0	26.4891	0	0	0	0	0	0	0	0	0	0	0	0	0	k__Bacteria; p__Bacteroidetes; c__Saprospirae; o__Saprospirales; f__Chitinophagaceae; g__; s__
1e4d874	16.5931	0	0	0	0	33.211	0	21.0414	0	21.3769	0	0	71.1615	0	49.7402	0	0	0	k__Bacteria; p__Chloroflexi; c__Thermobacula; o__Thermobaculales; f__Thermobaculaceae; g__Thermobaculum; s__
1e6b5d0	190.821	0	0	0	0	0	0	0	0	0	0	0	0	0	0	0	0	0	k__Bacteria; p__Bacteroidetes; c__Cytophagia; o__Cytophagales; f__Cytophagaceae; g__; s__
1e72bb1	0	0	0	0	0	0	0	0	0	0	0	173.3	0	0	0	0	0	0	k__Bacteria; p__Proteobacteria; c__Alphaproteobacteria; o__Rhodospirillales; f__Acetobacteraceae; g__; s__
1e7e7ba	0	0	0	0	0	0	0	0	0	92.6331	0	0	133.428	0	91.1904	0	0	0	k__Bacteria; p__Actinobacteria; c__Actinobacteria; o__Actinomycetales; f__Intrasporangiaceae; g__; s__
1e9a3e8	224.007	406.975	283.38	572.282	370.847	577.872	954.321	918.807	924.914	1018.96	756.188	1005.14	889.518	1209.49	1052.83	1655.63	939.612	788.138	k__Bacteria; p__Actinobacteria; c__Rubrobacteria; o__Rubrobacterales; f__Rubrobacteraceae; g__Rubrobacter; s__
1ebddc5	0	0	0	0	0	0	0	0	0	49.8794	0	0	0	99.9582	0	0	0	0	k__Bacteria; p__Chloroflexi; c__TK10; o__; f__; g__; s__
1edecc2	0	0	0	0	0	0	0	0	0	71.2562	0	20.796	0	0	0	0	0	0	k__Bacteria; p__Chloroflexi; c__Chloroflexi; o__AKIW781; f__; g__; s__
1f0dc23	0	0	0	0	0	0	0	0	0	121.136	0	0	0	0	0	76.7512	0	0	k__Bacteria; p__Gemmatimonadetes; c__Gemm-3; o__; f__; g__; s__
1f53893	0	0	0	0	0	0	0	0	0	0	0	0	71.1615	0	0	0	0	0	k__Bacteria; p__Chloroflexi; c__Chloroflexi; o__AKIW781; f__; g__; s__
1f70c6b	0	0	0	0	52.9782	0	0	182.359	173.421	0	0	0	0	0	0	0	0	0	k__Bacteria; p__Proteobacteria; c__Gammaproteobacteria; o__Xanthomonadales; f__Sinobacteraceae; g__; s__
1fb6ab5	157.635	406.975	515.236	467.169	512.122	391.89	663.876	547.076	763.054	570.05	725.323	395.124	693.824	819.657	630.042	745.583	500.445	512.989	k__Bacteria; p__Firmicutes; c__Bacilli; o__Bacillales; f__Planococcaceae; g__Lysinibacillus; s__massiliensis
205e900	1186.41	966.566	1262.33	2043.86	1139.03	1215.52	1809.06	1984.9	1919.2	1489.25	2314.86	1760.73	1832.41	2039.15	1666.3	1611.77	954.932	764.82	k__Bacteria; p__Proteobacteria; c__Alphaproteobacteria; o__Rhizobiales; f__Bradyrhizobiaceae; g__Balneimonas; s__	Microvirga
206f489	0	0	0	0	0	13.2844	0	0	0	0	0	0	0	0	0	0	0	0	k__Bacteria; p__Proteobacteria; c__Betaproteobacteria; ; ; ;
211a19a	0	0	0	0	0	0	0	0	0	192.392	0	0	0	269.887	0	0	194.05	0	k__Bacteria; p__Firmicutes; c__Bacilli; o__Bacillales; f__Paenibacillaceae; g__Paenibacillus; s__
214cc30	0	0	0	0	0	0	0	0	0	0	0	0	0	139.941	0	0	0	0	k__Bacteria; p__Proteobacteria; c__Alphaproteobacteria; o__Rhodospirillales; f__Acetobacteraceae; ;
219ff31	0	322.189	0	560.603	229.572	232.477	423.221	0	358.404	0	0	0	0	0	0	0	0	0	k__Bacteria; p__Actinobacteria; c__Actinobacteria; o__Actinomycetales; f__Micrococcaceae; g__Arthrobacter; s__
21a0412	0	0	0	0	0	0	0	0	0	0	0	0	0	0	0	405.685	0	0	k__Bacteria; p__Actinobacteria; c__Acidimicrobiia; o__Acidimicrobiales; f__; g__; s__
21ba154	0	0	0	0	0	0	0	0	0	0	0	90.116	0	0	0	0	0	0	k__Bacteria; p__Actinobacteria; c__Thermoleophilia; o__Gaiellales; f__Gaiellaceae; g__; s__
21ff326	0	0	0	0	0	0	0	0	0	0	0	0	0	0	0	0	15.3198	0	k__Bacteria; p__TM7; c__TM7-3; o__; f__; g__; s__
2249bd2	0	0	0	0	0	0	0	91.1794	0	0	0	0	0	0	0	0	0	0	k__Bacteria; p__Actinobacteria; c__Actinobacteria; o__Actinomycetales; f__Mycobacteriaceae; g__Mycobacterium; s__
224ffbe	0	0	0	0	0	0	0	0	0	14.2512	0	0	0	0	0	0	0	0	k__Bacteria; p__SR1; c__; o__; f__; g__; s__
2251db6	248.897	423.933	270.499	350.377	344.358	272.33	282.147	266.524	277.474	0	0	221.824	302.436	219.908	182.381	208.325	173.624	102.598	k__Bacteria; p__Gemmatimonadetes; c__Gemmatimonadetes; o__Gemmatimonadales; f__; g__; s__
22532d0	0	0	772.855	0	715.205	325.468	572.593	694.366	728.37	691.185	0	450.58	0	899.624	596.882	0	413.633	382.41	k__Bacteria; p__Proteobacteria; c__Alphaproteobacteria; o__Rhodospirillales; f__Acetobacteraceae; g__Roseomonas; s__
225642d	0	0	0	0	35.3188	0	0	0	0	0	0	0	0	0	0	0	0	0	k__Bacteria; p__Chloroflexi; c__TK10; o__; f__; g__; s__
227253f	0	0	0	0	0	0	780.054	0	0	0	0	0	0	0	0	0	0	0	k__Bacteria; p__Actinobacteria; c__Actinobacteria; o__Actinomycetales; f__Micrococcaceae; g__Arthrobacter;
227b7a4	282.083	0	0	817.546	0	0	381.728	406.8	0	327.779	0	305.008	0	329.862	0	0	362.568	0	k__Bacteria; p__Proteobacteria; c__Alphaproteobacteria; o__Sphingomonadales; f__Sphingomonadaceae; g__Kaistobacter; s__
229c348	746.69	491.762	772.855	957.696	547.441	637.652	937.724	1059.08	1086.77	662.683	1033.97	769.452	426.969	809.661	712.943	548.223	352.354	186.541	k__Bacteria; p__Bacteroidetes; c__Saprospirae; o__Saprospirales; f__Chitinophagaceae; g__Flavisolibacter; s__
22a25f6	0	0	0	0	0	53.1376	0	0	0	0	0	0	0	0	0	0	0	0	k__Bacteria; p__Chloroflexi; c__Chloroflexi; o__Roseiflexales; f__Kouleothrixaceae; g__; s__
22bf2bb	0	0	0	0	0	0	0	0	0	0	0	69.32	0	0	0	0	0	0	k__Bacteria; p__Thermi; c__Deinococci; o__Deinococcales; f__Deinococcaceae; g__Deinococcus; s__
22e96b4	0	0	0	0	0	0	0	0	0	0	0	0	26.6855	0	0	0	0	0	k__Bacteria; p__Chloroflexi; c__Chloroflexi; o__AKIW781; f__; g__; s__
236246c	0	0	0	0	88.297	106.275	82.9845	112.221	69.3685	64.1306	0	97.048	177.904	129.946	0	263.147	107.238	93.2707	k__Bacteria; p__Gemmatimonadetes; c__Gemm-3; o__; f__; g__; s__
23b3e7b	0	0	0	0	0	0	16.5969	0	0	0	0	0	0	0	0	0	0	0	k__Bacteria; p__Chloroflexi; c__C0119; o__; f__; g__; s__
2423bc7	0	0	0	0	0	0	0	0	0	0	0	0	80.0566	0	0	0	0	0	k__Bacteria; p__Proteobacteria; c__Alphaproteobacteria; o__Rhodospirillales; f__Rhodospirillaceae; g__; s__
247c093	174.228	0	128.809	233.584	123.616	239.119	182.566	245.483	184.983	106.884	401.243	180.232	275.751	259.891	240.411	263.147	178.731	144.57	k__Bacteria; p__Actinobacteria; c__Actinobacteria; o__Actinomycetales; f__Micromonosporaceae; ;
24b0699	0	0	0	0	0	0	0	0	0	0	0	0	44.4759	149.937	58.0302	142.538	91.9186	41.9718	k__Bacteria; ; ; ; ; ;
24bf5fd	182.524	0	77.2855	186.868	0	172.697	149.372	168.331	231.228	163.889	262.351	138.64	222.38	169.929	0	142.538	102.132	111.925	k__Bacteria; p__Chloroflexi; c__Chloroflexi; o__AKIW781; f__; g__; s__
24cd984	0	0	0	0	0	0	0	0	0	0	0	173.3	0	0	0	0	0	0	k__Bacteria; p__Bacteroidetes; c__Saprospirae; o__Saprospirales; f__Chitinophagaceae; g__Flavisolibacter; s__
24f7b4a	0	0	257.618	0	0	0	207.461	0	0	0	0	0	186.799	0	0	0	0	0	k__Bacteria; p__Acidobacteria; c__Acidobacteria-6; o__iii1-15; f__; g__; s__
252ba02	0	0	0	0	0	0	0	0	0	0	0	0	0	0	0	0	280.862	0	k__Bacteria; p__Gemmatimonadetes; c__Gemm-1; o__; f__; g__; s__
2555a77	0	0	0	0	0	0	0	0	0	0	0	0	0	0	0	0	234.903	0	k__Bacteria; p__Proteobacteria; c__Deltaproteobacteria; o__Myxococcales; f__; g__; s__
256d9e1	0	0	0	0	0	0	0	0	0	0	0	0	0	0	223.831	0	285.969	0	k__Bacteria; p__Actinobacteria; c__Nitriliruptoria; o__Euzebyales; f__Euzebyaceae; g__Euzebya; s__
258bbb2	398.235	0	0	0	0	0	0	315.621	312.158	0	493.837	305.008	0	0	0	0	0	0	k__Bacteria; p__Proteobacteria; c__Alphaproteobacteria; o__Sphingomonadales; f__Sphingomonadaceae; g__Sphingomonas; s__
25a2615	0	0	0	0	0	0	0	0	0	0	0	0	0	0	49.7402	0	0	0	k__Bacteria; p__Proteobacteria; c__Gammaproteobacteria; o__Xanthomonadales; f__Xanthomonadaceae; g__Lysobacter; s__
25ba565	0	0	0	0	0	245.762	497.907	519.021	0	448.914	0	429.784	0	0	439.372	0	0	0	k__Bacteria; p__Proteobacteria; c__Alphaproteobacteria; o__Rhizobiales; f__Bradyrhizobiaceae; g__Balneimonas; s__
25bee06	0	0	0	0	0	0	0	0	0	0	0	360.464	0	0	0	0	0	0	k__Bacteria; p__Actinobacteria; c__Actinobacteria; o__Actinomycetales; f__Streptomycetaceae; g__Streptomyces;
25cb74b	0	0	0	0	0	0	0	140.276	0	0	0	110.912	0	0	0	120.609	0	65.2895	k__Bacteria; p__Bacteroidetes; c__Saprospirae; o__Saprospirales; f__Chitinophagaceae; g__Flavisolibacter; s__
25d26ef	0	0	0	0	0	0	0	0	0	0	0	0	195.694	0	0	0	0	0	k__Bacteria; p__Actinobacteria; c__Actinobacteria; o__Actinomycetales; f__Nocardioidaceae; ;
25e0dda	0	0	309.142	0	0	0	315.341	0	0	135.387	0	138.64	275.751	409.829	0	0	204.263	191.205	k__Bacteria; p__Chloroflexi; c__Ellin6529; o__; f__; g__; s__
25fe23e	0	0	0	0	0	0	3045.53	0	0	0	0	0	0	0	0	0	0	0	k__Bacteria; p__Firmicutes; c__Bacilli; o__Bacillales; f__Exiguobacteraceae; g__Exiguobacterium; s__
26005df	207.414	339.146	283.38	397.094	282.55	352.037	298.744	406.8	335.281	463.165	493.837	346.6	453.654	289.879	414.502	614.009	306.395	261.158	k__Bacteria; p__Firmicutes; c__Bacilli; o__Bacillales; f__Planococcaceae; ;
2632cfc	0	0	0	0	0	0	0	0	0	0	0	0	0	0	0	0	173.624	0	k__Bacteria; p__Acidobacteria; c__Chloracidobacteria; o__RB41; f__Ellin6075; g__; s__
2648bcd	0	0	0	0	0	0	0	0	0	0	0	0	0	0	0	0	40.8527	0	k__Bacteria; p__Chloroflexi; c__Chloroflexi; o__Roseiflexales; f__; g__; s__
2672ab7	232.304	0	347.785	443.811	203.083	385.248	497.907	469.924	635.878	342.03	617.296	568.424	222.38	469.804	306.731	219.289	219.583	191.205	k__Bacteria; p__Bacteroidetes; c__Saprospirae; o__Saprospirales; f__Chitinophagaceae; g__Flavisolibacter; s__
267e3f7	0	0	0	0	0	0	0	0	0	0	0	55.456	0	0	0	0	0	0	k__Bacteria; p__Chloroflexi; c__Chloroflexi; o__AKIW781; f__; g__; s__
269ef75	0	0	0	0	0	0	0	0	0	135.387	0	0	0	0	0	0	0	93.2707	k__Bacteria; p__Planctomycetes; c__Phycisphaerae; o__WD2101; f__; g__; s__
26aa624	0	0	0	0	0	0	0	0	0	0	0	0	0	0	0	0	347.248	0	k__Bacteria; p__Gemmatimonadetes; c__Gemmatimonadetes; o__Gemmatimonadales; f__; g__; s__
26dbf58	315.269	406.975	502.355	875.942	512.122	385.248	572.593	715.407	878.668	527.296	771.62	693.2	533.711	929.611	588.592	592.08	188.944	289.139	k__Bacteria; p__Bacteroidetes; c__Saprospirae; o__Saprospirales; f__Chitinophagaceae; g__Flavisolibacter; s__
26f173c	3542.63	4188.45	4147.65	3912.54	3196.35	3527.01	365.132	266.524	300.597	391.909	787.053	381.26	0	0	0	0	0	0	k__Bacteria; p__Proteobacteria; c__Alphaproteobacteria; o__Sphingomonadales; f__Sphingomonadaceae; g__Novosphingobium;
271667b	0	0	0	0	0	0	0	0	0	0	0	0	0	49.9791	0	0	0	0	k__Bacteria; p__Bacteroidetes; c__Sphingobacteriia; o__Sphingobacteriales; f__; g__; s__
273f56e	0	0	0	0	0	0	33.1938	0	0	0	0	0	0	0	0	0	0	0	k__Bacteria; p__Thermi; c__Deinococci; o__Deinococcales; f__Trueperaceae; g__Truepera; s__
27f532d	0	0	0	0	0	0	0	0	0	0	0	0	0	0	0	65.7867	0	0	k__Bacteria; p__Proteobacteria; c__Alphaproteobacteria; o__Rhodospirillales; f__Rhodospirillaceae; g__; s__
282cd54	0	0	0	0	0	0	0	0	404.65	0	0	0	0	0	0	0	0	0	k__Bacteria; p__Proteobacteria; c__Betaproteobacteria; o__Burkholderiales; f__; g__; s__
28d3892	0	0	0	0	0	0	0	0	0	0	0	0	0	0	0	0	15.3198	0	k__Bacteria; p__Proteobacteria; ; ; ; ;
2924c40	0	0	0	0	0	0	0	0	0	0	0	0	222.38	0	273.571	0	0	0	k__Bacteria; p__Proteobacteria; c__Betaproteobacteria; o__; f__; g__; s__
29455f1	0	0	0	0	0	0	0	0	0	0	0	0	53.3711	0	0	0	0	0	k__Bacteria; p__FBP; c__; o__; f__; g__; s__
296e3eb	290.379	474.805	231.856	747.47	326.699	431.743	572.593	490.966	554.948	634.18	910.512	610.016	649.348	629.737	721.233	712.689	464.699	461.69	k__Bacteria; p__Proteobacteria; c__Alphaproteobacteria; o__Rhizobiales; f__Beijerinckiaceae; g__; s__
29a8fac	0	254.36	206.095	0	282.55	225.835	348.535	350.69	416.211	285.025	570.999	436.716	204.589	0	397.922	614.009	428.953	284.476	k__Bacteria; p__Actinobacteria; c__Rubrobacteria; o__Rubrobacterales; f__Rubrobacteraceae; g__Rubrobacter; s__
29df2de	298.676	0	0	0	0	0	0	245.483	0	0	0	0	0	0	0	274.111	0	0	k__Bacteria; p__Actinobacteria; c__Actinobacteria; o__Actinomycetales; f__Pseudonocardiaceae; g__Pseudonocardia; s__
2a4426d	1103.44	1068.31	978.949	1623.41	1456.9	976.404	1228.17	1304.57	1167.7	1068.84	1373.48	1504.24	0	549.77	0	0	316.608	0	k__Bacteria; p__Proteobacteria; c__Betaproteobacteria; o__Burkholderiales; f__Oxalobacteraceae; ;
2a58343	0	0	0	0	0	0	340.236	0	0	0	0	0	0	0	0	0	0	0	k__Bacteria; p__Proteobacteria; c__Betaproteobacteria; o__; f__; g__; s__
2a5917d	0	0	25.7618	0	0	0	0	0	0	0	0	0	0	0	0	0	0	0	k__Bacteria; p__Proteobacteria; c__Deltaproteobacteria; o__; f__; g__; s__
2a5b24c	0	0	0	0	0	0	0	0	0	0	0	0	0	0	0	0	0	18.6541	k__Bacteria; p__Proteobacteria; c__Gammaproteobacteria; o__Legionellales; f__Legionellaceae; g__Tatlockia; s__
2a730fa	0	0	0	0	0	0	0	0	0	0	0	0	0	0	49.7402	0	0	0	k__Bacteria; p__Armatimonadetes; c__Chthonomonadetes; o__Chthonomonadales; f__; g__; s__
2a78bf6	0	0	103.047	0	0	0	0	0	0	0	0	0	0	0	0	0	0	0	k__Bacteria; p__Actinobacteria; c__MB-A2-108; o__0319-7L14; f__; g__; s__
2a7a34c	0	0	0	0	0	0	0	0	0	0	200.621	0	0	0	0	0	0	0	k__Bacteria; p__Acidobacteria; c__Acidobacteria-6; o__iii1-15; f__; g__; s__
2a9138b	0	0	0	0	203.083	139.486	141.074	105.207	0	206.643	185.189	97.048	142.323	0	0	164.467	107.238	121.252	k__Bacteria; p__Actinobacteria; c__Thermoleophilia; o__Solirubrobacterales; f__Patulibacteraceae; g__; s__
2abb85f	124.448	0	0	151.83	97.1266	0	107.88	126.248	0	128.261	0	0	222.38	219.908	198.961	0	204.263	93.2707	k__Bacteria; p__Armatimonadetes; c__0319-6E2; o__; f__; g__; s__
2ac815c	0	0	0	0	0	0	82.9845	0	0	0	0	0	0	49.9791	0	0	0	0	k__Bacteria; p__Chloroflexi; c__Anaerolineae; o__S0208; f__; g__; s__
2b3a366	16.5931	0	0	0	0	0	0	0	0	0	0	0	0	0	0	0	0	0	k__Bacteria; p__Firmicutes; c__Erysipelotrichi; o__Erysipelotrichales; f__Erysipelotrichaceae; g__Catenibacterium; s__
2b3dcdd	0	0	0	0	0	0	0	0	0	0	0	0	0	0	66.3203	0	0	0	k__Bacteria; p__Planctomycetes; c__Planctomycetia; o__Gemmatales; f__Gemmataceae; g__; s__
2b5d7b2	0	0	0	58.3961	0	0	0	0	115.614	0	0	0	0	0	0	0	0	0	k__Bacteria; p__Proteobacteria; c__Deltaproteobacteria; o__Myxococcales; f__; g__; s__
2bba805	0	356.103	0	0	0	0	0	0	0	0	0	0	0	0	0	0	0	0	k__Bacteria; p__Chloroflexi; c__C0119; o__; f__; g__; s__
2bcb165	0	0	90.1664	128.471	0	0	99.5813	0	0	0	92.5944	55.456	97.847	0	0	120.609	0	37.3083	k__Bacteria; p__FBP; c__; o__; f__; g__; s__
2be2075	0	0	0	0	0	0	0	0	0	0	0	0	0	0	0	0	61.279	0	k__Bacteria; p__Proteobacteria; c__Deltaproteobacteria; o__Syntrophobacterales; f__Syntrophobacteraceae; g__; s__
2c02735	0	0	0	0	0	0	0	14.0276	0	0	0	0	0	0	0	0	0	0	k__Bacteria; ; ; ; ; ;
2c0f5a0	0	0	0	0	0	0	0	0	0	0	0	0	0	0	0	131.573	0	0	k__Bacteria; p__Chloroflexi; c__Chloroflexi; o__AKIW781; f__; g__; s__
2c0f939	0	0	283.38	186.868	0	126.202	0	0	0	0	277.783	0	0	0	0	0	0	0	k__Bacteria; p__Actinobacteria; c__Thermoleophilia; o__Solirubrobacterales; f__; g__; s__
2c27161	12635.7	19195.7	25130.7	19539.3	16529.2	13590	5734.23	8493.71	10682.8	7089.99	13719.4	9392.86	1636.71	2438.98	1848.68	0	0	158.56	k__Bacteria; p__Proteobacteria; c__Betaproteobacteria; o__Burkholderiales; f__Oxalobacteraceae; ;	Noviherbaspirillum
2c3311e	0	0	0	0	0	0	82.9845	0	0	0	0	0	0	0	0	0	0	0	k__Bacteria; p__Actinobacteria; c__Acidimicrobiia; o__Acidimicrobiales; f__AKIW874; g__; s__
2cd5e57	0	0	0	0	0	0	49.7907	105.207	0	0	0	0	0	0	0	0	0	0	k__Bacteria; p__Proteobacteria; c__Alphaproteobacteria; o__Rhizobiales; f__Beijerinckiaceae; g__; s__
2d13523	0	0	0	0	0	0	0	0	0	35.6281	0	0	0	0	0	0	0	0	k__Bacteria; p__Chloroflexi; ; ; ; ;
2d16d00	0	0	0	0	317.869	418.459	373.43	392.773	0	370.532	648.161	0	676.034	0	414.502	690.76	265.542	363.756	k__Bacteria; p__Proteobacteria; c__Alphaproteobacteria; o__Sphingomonadales; f__Sphingomonadaceae; g__Kaistobacter; s__
2d26557	116.152	0	0	0	0	112.918	0	308.607	0	0	231.486	0	587.082	709.703	298.441	0	500.445	531.643	k__Bacteria; p__Actinobacteria; c__Rubrobacteria; o__Rubrobacterales; f__Rubrobacteraceae; g__Rubrobacter; s__
2d67caf	0	0	0	0	0	0	0	0	0	0	0	0	0	49.9791	0	0	0	0	k__Bacteria; p__OD1; c__ZB2; o__; f__; g__; s__
2d8b324	0	0	0	0	317.869	0	481.31	0	0	0	524.702	0	0	0	0	921.014	0	0	k__Bacteria; p__Acidobacteria; c__Acidobacteria-6; o__iii1-15; f__; g__; s__
2d8df3c	0	0	0	0	0	0	0	0	0	0	0	0	0	49.9791	0	0	0	0	k__Bacteria; p__Chloroflexi; c__Chloroflexi; o__AKIW781; f__; g__; s__
2ec1329	0	0	0	0	0	0	0	0	0	0	0	0	0	0	66.3203	0	71.4922	88.6072	k__Bacteria; p__Chloroflexi; c__Chloroflexi; o__Roseiflexales; f__Kouleothrixaceae; g__; s__
2f3f44f	0	0	0	0	0	0	132.775	112.221	0	0	262.351	97.048	0	139.941	107.77	0	0	0	k__Bacteria; p__Proteobacteria; c__Gammaproteobacteria; o__Xanthomonadales; f__Xanthomonadaceae; g__Lysobacter; s__
2f41a4b	0	0	0	0	0	0	0	0	0	0	0	0	0	29.9875	0	0	0	0	k__Bacteria; p__Chloroflexi; c__Chloroflexi; o__Chloroflexales; f__FFCH7168; g__; s__
2f8efae	16.5931	0	0	0	0	0	0	0	0	0	0	0	0	0	0	0	0	0	k__Bacteria; p__Chloroflexi; c__Anaerolineae; o__SBR1031; f__A4b; g__; s__
2f9103a	0	0	0	0	0	0	0	0	0	0	0	0	0	0	0	0	0	32.6448	k__Bacteria; p__Proteobacteria; c__Alphaproteobacteria; o__Rhodospirillales; f__Acetobacteraceae; ;
2fa50b0	0	0	0	0	0	0	0	0	0	0	0	0	0	0	174.091	0	0	0	k__Bacteria; p__Acidobacteria; c__Solibacteres; o__Solibacterales; f__; g__; s__
2fd1cb3	0	0	0	0	0	0	0	0	0	0	0	0	26.6855	0	16.5801	0	0	0	k__Bacteria; p__Bacteroidetes; c__Rhodothermi; o__Rhodothermales; f__Rhodothermaceae; g__; s__
300f9da	0	0	0	0	0	0	0	413.814	0	0	941.377	0	0	0	0	0	0	0	k__Bacteria; p__Proteobacteria; c__Alphaproteobacteria; o__Sphingomonadales; f__Sphingomonadaceae; g__Sphingomonas; s__
30226b9	0	0	1017.59	0	847.651	704.074	829.845	568.118	0	0	0	811.044	791.671	739.691	1177.18	2543.75	791.521	620.25	k__Bacteria; p__Actinobacteria; c__Rubrobacteria; o__Rubrobacterales; f__Rubrobacteraceae; g__Rubrobacter; s__
30670ef	33.1862	0	0	0	0	0	0	0	0	0	0	0	0	99.9582	0	0	0	0	k__Bacteria; p__Chloroflexi; c__Chloroflexi; o__Roseiflexales; f__; g__; s__
308df1f	0	0	0	0	0	0	0	0	0	342.03	0	0	0	0	0	0	0	0	k__Bacteria; p__Firmicutes; c__Bacilli; o__Bacillales; f__Planococcaceae; g__Sporosarcina;
30970ef	28415.7	42664.6	43035.1	6587.08	6189.62	5380.19	406.624	399.786	578.071	149.638	354.945	235.688	0	0	0	0	0	0	k__Bacteria; p__Bacteroidetes; c__Saprospirae; o__Saprospirales; f__Chitinophagaceae; g__Flavisolibacter; s__	Cnuella
30a81f1	0	0	0	0	0	0	0	70.138	0	78.3818	0	0	0	0	0	197.36	0	0	k__Bacteria; p__Chloroflexi; c__; o__; f__; g__; s__
30aa5ee	0	0	0	0	0	0	16.5969	0	0	0	0	0	0	0	0	0	0	0	k__Bacteria; p__TM6; c__SJA-4; o__; f__; g__; s__
30dc678	0	0	0	0	0	0	0	0	0	0	0	0	0	0	16.5801	0	0	0	k__Bacteria; ; ; ; ; ;
312350a	0	0	0	0	0	0	0	0	0	0	0	0	169.008	0	0	0	0	0	k__Bacteria; p__Actinobacteria; c__MB-A2-108; o__0319-7L14; f__; g__; s__
3156c4a	116.152	0	103.047	0	141.275	0	0	175.345	0	121.136	0	117.844	133.428	199.916	132.641	208.325	142.984	0	k__Bacteria; p__Chloroflexi; c__Thermomicrobia; o__AKYG1722; f__; g__; s__
315e553	0	0	0	0	0	0	49.7907	0	0	28.5025	0	0	88.9518	79.9666	0	0	0	0	k__Bacteria; p__Proteobacteria; c__Deltaproteobacteria; o__MIZ46; f__; g__; s__
31878d9	0	0	0	0	0	0	0	0	0	0	0	0	26.6855	0	0	0	0	0	k__Bacteria; p__Proteobacteria; c__TA18; o__PHOS-HD29; f__; g__; s__
31c6c00	0	0	0	0	0	0	0	0	0	0	0	0	0	0	0	0	20.4263	0	k__Bacteria; p__Proteobacteria; c__Deltaproteobacteria; o__Bdellovibrionales; f__Bdellovibrionaceae; g__Bdellovibrio; s__
32719c9	0	0	0	0	0	0	0	112.221	0	106.884	0	0	0	319.866	0	0	76.5988	0	k__Bacteria; p__Proteobacteria; c__Deltaproteobacteria; o__Bdellovibrionales; f__Bacteriovoracaceae; g__; s__
32a49a7	107.855	0	51.5236	0	0	179.34	165.969	119.235	0	85.5075	123.459	0	0	319.866	331.601	274.111	240.01	237.84	k__Bacteria; p__Chloroflexi; c__Chloroflexi; o__Roseiflexales; f__Kouleothrixaceae; g__; s__
32a841f	929.214	864.823	1519.95	467.169	344.358	345.395	116.178	133.262	150.298	78.3818	138.892	117.844	0	0	0	0	0	23.3177	k__Bacteria; p__Bacteroidetes; c__Sphingobacteriia; o__Sphingobacteriales; f__Sphingobacteriaceae; g__; s__	Daejeonella/Bacteroidetes
334772e	0	0	0	0	0	0	0	0	0	0	61.7296	0	0	0	0	0	0	0	k__Bacteria; p__TM7; c__SC3; o__; f__; g__; s__
33b9056	0	0	0	0	0	0	0	0	0	0	0	0	0	229.904	0	0	132.771	0	k__Bacteria; p__Proteobacteria; c__Betaproteobacteria; o__; f__; g__; s__
33bbf16	174.228	0	0	0	0	0	0	0	0	0	0	0	0	0	0	0	0	0	k__Bacteria; p__Proteobacteria; c__Alphaproteobacteria; o__Caulobacterales; f__Caulobacteraceae; g__Phenylobacterium; s__
33e1b1f	215.71	169.573	231.856	607.32	282.55	285.615	464.713	750.476	601.194	477.417	617.296	464.444	578.187	869.636	431.082	723.654	337.035	307.793	k__Bacteria; p__Bacteroidetes; c__Saprospirae; o__Saprospirales; f__Chitinophagaceae; g__Flavisolibacter; s__
341934e	0	0	0	0	0	0	0	0	0	0	0	0	0	0	0	0	0	102.598	k__Bacteria; p__Actinobacteria; c__Rubrobacteria; o__Rubrobacterales; f__Rubrobacteraceae; g__; s__
344a4ad	0	0	0	0	0	0	0	28.0552	0	0	0	0	0	0	0	0	0	0	k__Bacteria; p__Gemmatimonadetes; c__Gemm-5; o__; f__; g__; s__
345c308	0	0	0	0	0	0	0	84.1656	0	0	0	0	0	0	0	0	0	0	k__Bacteria; p__Proteobacteria; c__Alphaproteobacteria; o__Caulobacterales; f__Caulobacteraceae; g__Phenylobacterium; s__
34a92ee	0	0	0	0	0	0	0	0	0	0	231.486	0	0	0	0	0	0	0	k__Bacteria; p__Proteobacteria; c__Deltaproteobacteria; o__Bdellovibrionales; f__Bacteriovoracaceae; g__Peredibacter; s__starrii
34d1809	0	0	0	0	0	112.918	0	0	0	0	0	0	0	0	0	0	56.1724	0	k__Bacteria; p__Gemmatimonadetes; c__Gemm-3; o__; f__; g__; s__
34fab4f	0	0	0	0	0	0	0	0	0	64.1306	0	0	0	0	0	0	0	0	k__Bacteria; p__Chloroflexi; c__TK10; o__AKYG885; f__; g__; s__
350bdea	0	101.744	0	0	0	53.1376	182.566	0	115.614	128.261	262.351	76.252	115.637	199.916	215.541	153.502	148.091	135.243	k__Bacteria; p__Actinobacteria; c__Actinobacteria; o__Actinomycetales; f__Streptosporangiaceae; g__Nonomuraea; s__
355393e	0	0	0	0	0	0	282.147	0	531.825	370.532	0	332.736	0	0	198.961	394.72	0	0	k__Bacteria; p__Actinobacteria; c__Rubrobacteria; o__Rubrobacterales; f__Rubrobacteraceae; g__Rubrobacter; s__
3561c7c	0	0	0	0	0	0	0	0	231.228	0	0	0	0	0	0	0	0	0	k__Bacteria; p__Actinobacteria; c__Nitriliruptoria; o__Euzebyales; f__Euzebyaceae; g__Euzebya; s__
3562db1	0	0	0	0	132.445	0	0	0	0	0	0	0	0	0	0	208.325	0	0	k__Bacteria; p__Proteobacteria; c__Alphaproteobacteria; o__Rhodospirillales; f__Rhodospirillaceae; g__; s__
35c1532	0	0	0	0	0	0	0	21.0414	0	0	0	0	0	49.9791	0	0	15.3198	0	k__Bacteria; p__Chloroflexi; c__Chloroflexi; o__AKIW781; f__; g__; s__
35ffcc3	0	0	0	0	0	0	0	0	0	0	0	0	0	0	0	0	168.517	0	k__Bacteria; p__Actinobacteria; c__Actinobacteria; o__Bifidobacteriales; f__Bifidobacteriaceae; g__Bifidobacterium;
363bdeb	0	0	0	0	0	0	0	0	0	0	0	0	0	0	0	0	20.4263	0	k__Bacteria; p__TM7; c__TM7-1; o__; f__; g__; s__
363fcb9	257.193	949.609	785.736	420.452	291.38	0	365.132	0	0	0	0	0	0	59.9749	0	0	0	0	k__Bacteria; p__Bacteroidetes; c__Cytophagia; o__Cytophagales; f__Cytophagaceae; g__Hymenobacter; s__
36d2867	0	0	0	0	0	0	0	0	0	0	0	0	0	0	0	844.263	0	0	k__Bacteria; p__Proteobacteria; c__Betaproteobacteria; o__Burkholderiales; f__Oxalobacteraceae; ;
36dc5ea	124.448	0	0	210.226	0	199.266	257.252	217.428	346.843	249.397	370.378	214.892	346.912	289.879	281.861	307.005	188.944	223.85	k__Bacteria; p__Firmicutes; c__Bacilli; o__Bacillales; ; ;
371da38	0	0	0	35.0377	0	0	0	0	0	0	0	0	0	0	0	0	0	0	k__Bacteria; p__Proteobacteria; c__Deltaproteobacteria; ; ; ;
37455c0	0	0	0	0	0	0	0	0	0	0	0	0	0	0	0	32.8934	0	0	k__Bacteria; p__Chloroflexi; ; ; ; ;
377d909	0	0	0	0	0	0	0	0	0	64.1306	0	0	0	0	0	0	0	0	k__Bacteria; p__Gemmatimonadetes; c__Gemmatimonadetes; o__; f__; g__; s__
37cec0a	0	33.9146	0	0	0	0	0	0	0	0	0	0	0	0	0	0	0	0	k__Bacteria; p__Elusimicrobia; c__Elusimicrobia; o__MVP-88; f__; g__; s__
380dbaf	539.276	0	682.688	1097.85	821.162	1248.73	1311.15	1164.29	728.37	805.195	895.08	928.888	1307.59	1669.3	1193.76	2653.4	1598.36	1072.61	k__Bacteria; p__Actinobacteria; c__Actinobacteria; o__Micrococcales; f__; g__; s__
382f034	0	0	0	0	0	0	0	0	0	0	0	0	0	0	0	0	0	13.9906	k__Bacteria; p__Chloroflexi; c__Anaerolineae; o__pLW-97; f__; g__; s__
384ad4c	0	0	0	0	0	0	0	0	0	0	0	41.592	0	0	0	0	0	0	k__Bacteria; p__Planctomycetes; c__Planctomycetia; o__Gemmatales; f__Gemmataceae; g__; s__
385b633	0	0	0	0	0	0	0	0	0	0	0	0	26.6855	0	0	0	0	0	k__Bacteria; p__Planctomycetes; c__Planctomycetia; o__Pirellulales; f__Pirellulaceae; g__Pirellula; s__
3899b8e	298.676	0	0	0	282.55	411.817	539.399	0	393.088	356.281	0	0	0	639.732	447.662	712.689	449.38	317.12	k__Bacteria; p__Actinobacteria; c__Thermoleophilia; o__Gaiellales; f__Gaiellaceae; g__; s__
38c042a	0	0	0	0	0	0	0	0	150.298	78.3818	0	83.184	0	149.937	0	0	178.731	60.626	k__Bacteria; p__Armatimonadetes; c__0319-6E2; o__; f__; g__; s__
39047b4	0	0	0	0	0	0	0	0	0	0	0	20.796	0	0	0	0	0	0	k__Bacteria; p__Bacteroidetes; ; ; ; ;
39307f7	0	0	0	0	0	0	282.147	0	0	0	0	0	0	0	0	0	0	0	k__Bacteria; p__Bacteroidetes; c__Cytophagia; o__Cytophagales; f__Cytophagaceae; g__Adhaeribacter; s__
39530a9	0	0	0	0	0	0	290.446	182.359	0	0	0	0	533.711	0	0	603.045	229.796	242.504	k__Bacteria; p__Armatimonadetes; c__0319-6E2; o__; f__; g__; s__
39e18e7	0	0	0	0	0	0	0	0	0	0	0	0	0	0	0	109.645	0	37.3083	k__Bacteria; p__Armatimonadetes; c__OPB50; o__; f__; g__; s__
39e5c73	0	0	0	0	0	0	0	0	57.8071	0	0	0	0	0	0	0	0	0	k__Bacteria; p__Proteobacteria; c__Betaproteobacteria; o__; f__; g__; s__
3aca143	0	0	0	0	0	0	0	0	0	0	0	0	0	0	0	0	255.329	0	k__Bacteria; p__Actinobacteria; c__Actinobacteria; o__Actinomycetales; f__Nocardioidaceae; g__; s__
3b01d2b	0	0	0	0	0	0	0	0	0	92.6331	0	0	0	0	0	0	0	0	k__Bacteria; p__Proteobacteria; c__Betaproteobacteria; o__MND1; f__; g__; s__
3b15871	0	0	0	0	0	0	0	0	0	0	0	0	0	0	0	0	0	13.9906	k__Bacteria; p__Thermi; c__Deinococci; o__Deinococcales; f__Trueperaceae; g__Truepera; s__
3b3dacb	0	0	0	0	0	39.8532	0	0	0	0	0	0	0	0	0	0	0	0	k__Bacteria; p__Cyanobacteria; c__ML635J-21; o__; f__; g__; s__
3b89d4d	0	0	0	0	0	0	99.5813	0	0	0	0	0	0	0	0	0	0	0	k__Bacteria; p__Gemmatimonadetes; c__Gemm-3; o__; f__; g__; s__
3b8ed94	0	152.616	206.095	0	0	59.7799	0	0	0	0	0	0	0	0	0	0	0	0	k__Bacteria; p__Bacteroidetes; c__Cytophagia; o__Cytophagales; f__Cytophagaceae; g__Hymenobacter; s__
3b94c19	0	0	0	0	0	0	116.178	0	0	0	0	0	0	0	0	0	0	0	k__Bacteria; p__Proteobacteria; c__Gammaproteobacteria; o__Enterobacteriales; f__Enterobacteriaceae; ;
3b9ac10	0	0	0	0	0	0	0	0	0	0	0	0	0	0	0	0	0	69.953	k__Bacteria; p__Proteobacteria; c__Deltaproteobacteria; o__Bdellovibrionales; f__Bdellovibrionaceae; g__Bdellovibrio; s__
3bce833	0	0	0	0	0	285.615	0	0	0	0	0	0	302.436	0	654.913	0	0	0	k__Bacteria; p__Acidobacteria; c__Acidobacteria-6; o__iii1-15; f__; g__; s__
3be5b56	0	0	0	0	0	0	0	0	0	0	0	76.252	0	0	0	0	0	0	k__Bacteria; p__Firmicutes; c__Bacilli; o__Bacillales; f__Paenibacillaceae; g__Paenibacillus; s__
3be844d	0	0	0	291.981	0	172.697	0	217.428	312.158	0	0	194.096	0	219.908	124.35	0	0	0	k__Bacteria; p__Gemmatimonadetes; c__Gemm-3; o__; f__; g__; s__
3bf4bab	0	0	0	0	0	0	0	0	0	0	0	0	0	0	0	0	163.411	0	k__Bacteria; p__Planctomycetes; c__Phycisphaerae; o__WD2101; f__; g__; s__
3c6289a	0	0	0	0	0	0	107.88	0	0	0	0	0	0	0	0	0	0	0	k__Bacteria; p__Proteobacteria; c__Alphaproteobacteria; o__Rhizobiales; f__Bradyrhizobiaceae; g__Balneimonas; s__
3c66901	273.786	254.36	0	0	0	0	0	0	0	0	0	0	0	0	0	0	0	0	k__Bacteria; p__Bacteroidetes; c__Cytophagia; o__Cytophagales; f__Cytophagaceae; g__; s__
3c81859	0	0	0	0	0	0	0	0	0	0	0	0	0	0	215.541	0	0	0	k__Bacteria; p__Proteobacteria; c__Betaproteobacteria; o__Burkholderiales; f__Oxalobacteraceae; ;
3c8f8db	0	0	0	0	0	0	0	0	0	0	0	0	0	0	0	21.9289	0	0	k__Bacteria; ; ; ; ; ;
3ca883e	107.855	203.488	141.69	140.151	203.083	239.119	165.969	224.442	265.913	242.271	478.405	270.348	453.654	399.833	290.151	548.223	296.182	279.812	k__Bacteria; p__Nitrospirae; c__Nitrospira; o__Nitrospirales; f__Nitrospiraceae; g__; s__
3cc4b3f	0	0	0	0	0	0	0	0	0	0	0	0	0	0	0	383.756	0	0	k__Bacteria; p__Actinobacteria; c__Acidimicrobiia; o__Acidimicrobiales; f__; g__; s__
3cc5f95	0	0	0	0	0	0	0	0	0	0	0	0	0	0	0	0	0	32.6448	k__Bacteria; p__Chloroflexi; c__C0119; o__; f__; g__; s__
3ce082d	1534.86	1746.6	1738.92	327.018	467.974	252.404	182.566	175.345	208.106	0	0	0	0	0	0	0	0	0	k__Bacteria; p__Bacteroidetes; c__Saprospirae; o__Saprospirales; f__Chitinophagaceae; g__Flavisolibacter; s__	Flavisolibacter
3cf8825	0	0	0	0	0	166.055	0	168.331	0	0	0	0	0	0	0	0	0	0	k__Bacteria; p__Actinobacteria; c__Actinobacteria; o__Actinomycetales; f__Nocardioidaceae; g__; s__
3da7ac3	58.0759	84.7865	0	116.792	0	73.0643	0	112.221	69.3685	64.1306	0	0	62.2663	69.9707	0	0	66.3856	0	k__Bacteria; p__Armatimonadetes; c__Armatimonadia; o__Armatimonadales; f__Armatimonadaceae; g__; s__
3daf820	0	0	0	0	0	0	0	0	0	0	447.54	0	0	0	0	0	0	0	k__Bacteria; p__Acidobacteria; c__Solibacteres; o__Solibacterales; f__; g__; s__
3e0d06f	0	0	0	0	0	53.1376	0	0	0	0	0	0	0	0	0	0	0	0	k__Bacteria; p__Chloroflexi; c__Chloroflexi; o__AKIW781; f__; g__; s__
3e1adfd	0	0	0	0	0	0	0	77.1518	0	0	0	0	0	0	0	0	0	0	k__Bacteria; p__Proteobacteria; c__Alphaproteobacteria; o__Sphingomonadales; f__Sphingomonadaceae; ;
3e9f456	0	0	0	0	0	0	0	84.1656	0	0	0	83.184	0	0	0	0	86.812	0	k__Bacteria; p__Firmicutes; c__Bacilli; o__Bacillales; f__; g__; s__
3ea5743	0	0	0	221.905	0	0	0	0	0	0	0	0	0	0	0	0	0	0	k__Bacteria; p__Verrucomicrobia; c__Spartobacteria; o__Chthoniobacterales; f__Chthoniobacteraceae; g__; s__
3ebf82f	406.531	0	386.427	665.716	344.358	172.697	514.504	315.621	0	0	0	277.28	311.331	0	265.281	0	183.837	0	k__Bacteria; p__Bacteroidetes; c__Saprospirae; o__Saprospirales; f__Chitinophagaceae; g__Flavisolibacter; s__
3efb793	0	0	0	0	0	0	0	0	0	0	0	0	0	0	0	0	0	153.897	k__Bacteria; p__Actinobacteria; c__Thermoleophilia; o__Solirubrobacterales; f__; g__; s__
3effffa	0	0	0	548.924	0	0	0	0	0	0	0	0	0	0	0	0	260.436	0	k__Bacteria; p__Actinobacteria; c__Actinobacteria; o__Actinomycetales; f__Nocardioidaceae; g__; s__
3f0c9d3	0	0	0	81.7546	0	0	0	0	0	0	0	0	0	0	0	0	0	0	k__Bacteria; p__Chloroflexi; c__Chloroflexi; o__Roseiflexales; f__; g__; s__
3f3d200	0	0	0	0	17.6594	0	0	0	0	0	0	0	0	0	0	0	0	0	k__Bacteria; p__Planctomycetes; c__Planctomycetia; o__Pirellulales; f__Pirellulaceae; g__; s__
3f5bc15	0	0	0	0	0	0	0	0	0	0	0	0	0	0	0	98.6801	86.812	0	k__Bacteria; p__FBP; c__; o__; f__; g__; s__
3f6aad3	0	0	0	0	0	0	0	0	0	0	0	0	0	0	0	0	0	13.9906	k__Bacteria; p__Chloroflexi; c__Ktedonobacteria; o__Ktedonobacterales; f__Ktedonobacteraceae; g__; s__
3fd6d5a	365.048	406.975	502.355	630.678	362.018	365.321	431.519	441.869	566.51	263.648	570.999	395.124	293.541	469.804	373.051	438.578	326.822	167.887	k__Bacteria; p__Actinobacteria; c__Actinobacteria; o__Actinomycetales; f__Geodermatophilaceae; g__Modestobacter; s__
3fdb30b	1534.86	1577.03	1494.19	4508.18	2489.97	2364.63	3750.9	1991.92	1768.9	1738.65	2793.27	2862.92	818.357	1149.52	1027.96	942.943	500.445	443.036	k__Bacteria; p__Actinobacteria; c__Actinobacteria; o__Actinomycetales; f__Micrococcaceae; ;	Arthrobacter/Pseudarthrobacter
3fde942	0	0	0	128.471	123.616	0	0	0	0	128.261	324.081	0	97.847	159.933	0	109.645	86.812	0	k__Bacteria; p__FBP; c__; o__; f__; g__; s__
3ffd252	0	0	0	0	0	0	0	0	0	0	0	0	0	0	116.06	0	0	0	k__Bacteria; p__Acidobacteria; c__Acidobacteriia; o__Acidobacteriales; f__Koribacteraceae; g__Candidatus Koribacter; s__
4002f05	0	457.847	386.427	303.66	485.633	239.119	456.415	378.745	739.931	548.673	555.567	443.648	684.929	609.745	547.142	734.618	398.314	387.074	k__Bacteria; p__Firmicutes; c__Bacilli; o__Bacillales; ; ;
40254c2	0	0	0	0	0	0	0	0	0	0	0	0	0	0	0	0	61.279	46.6354	k__Bacteria; p__Actinobacteria; c__MB-A2-108; o__0319-7L14; f__; g__; s__
402bd3a	0	0	0	0	0	0	66.3876	0	0	0	0	0	0	0	99.4804	0	0	69.953	k__Bacteria; p__Armatimonadetes; c__0319-6E2; o__; f__; g__; s__
40621a9	0	0	0	0	0	0	0	0	0	0	0	0	0	0	0	0	30.6395	0	k__Bacteria; p__Planctomycetes; c__Planctomycetia; o__Gemmatales; f__Gemmataceae; g__Gemmata; s__
406c039	0	0	0	0	0	53.1376	0	0	0	0	0	0	0	0	0	0	0	0	k__Bacteria; p__Planctomycetes; c__Planctomycetia; o__Gemmatales; f__Gemmataceae; g__; s__
408f337	0	0	0	233.584	185.424	371.964	265.55	294.579	231.228	71.2562	0	207.96	133.428	0	0	153.502	0	102.598	k__Bacteria; p__Actinobacteria; c__Actinobacteria; o__Actinomycetales; f__Cellulomonadaceae; g__Cellulomonas; s__
40a72c4	0	0	0	0	0	0	0	0	0	0	0	0	133.428	159.933	0	0	0	0	k__Bacteria; p__Actinobacteria; c__Acidimicrobiia; o__Acidimicrobiales; f__; g__; s__
40c8dcc	0	0	0	0	0	0	0	0	0	0	0	0	0	0	0	0	0	55.9624	k__Bacteria; p__Actinobacteria; c__Thermoleophilia; o__Gaiellales; f__Gaiellaceae; g__; s__
40d3bdf	0	0	0	0	0	0	0	35.069	0	0	0	0	0	0	0	0	0	27.9812	k__Bacteria; p__Proteobacteria; c__Alphaproteobacteria; o__Rhizobiales; f__Beijerinckiaceae; g__; s__
40d81e0	0	0	0	0	0	212.551	0	287.566	0	228.02	0	270.348	0	259.891	182.381	0	219.583	172.551	k__Bacteria; p__Actinobacteria; c__Rubrobacteria; o__Rubrobacterales; f__Rubrobacteraceae; g__Rubrobacter; s__
414acc9	0	0	0	0	0	0	0	0	0	0	447.54	0	0	0	373.051	734.618	408.527	0	k__Bacteria; p__Proteobacteria; c__Gammaproteobacteria; ; ; ;
415e83b	0	0	0	0	0	0	0	0	0	0	0	0	0	0	0	0	0	51.2989	k__Bacteria; p__Actinobacteria; c__Rubrobacteria; o__Rubrobacterales; f__Rubrobacteraceae; g__Rubrobacter; s__
416242a	0	0	0	0	0	0	0	0	127.176	0	0	0	0	69.9707	0	0	0	0	k__Bacteria; p__Proteobacteria; c__Alphaproteobacteria; o__Sphingomonadales; f__Erythrobacteraceae; g__; s__
41e1648	0	0	0	0	0	0	0	0	0	99.7587	200.621	103.98	0	0	0	0	0	0	k__Bacteria; p__FBP; c__; o__; f__; g__; s__
427ae0a	0	0	0	105.113	0	0	0	0	0	0	0	0	0	0	0	0	0	0	k__Bacteria; p__Proteobacteria; c__Gammaproteobacteria; o__Pseudomonadales; f__Pseudomonadaceae; g__Pseudomonas;
427dd47	0	0	0	0	0	0	0	0	0	0	0	0	0	0	0	0	168.517	0	k__Bacteria; p__Actinobacteria; c__Thermoleophilia; o__Solirubrobacterales; f__; g__; s__
42cc0f3	199.117	508.719	193.214	525.565	300.21	199.266	257.252	287.566	289.036	320.653	416.675	311.94	391.388	369.845	406.212	559.187	255.329	177.214	k__Bacteria; p__Firmicutes; c__Bacilli; o__Bacillales; f__Paenibacillaceae; g__; s__
42fc72a	0	0	0	0	0	0	0	0	0	0	0	0	0	0	0	0	35.7461	0	k__Bacteria; p__Chloroflexi; c__Anaerolineae; o__; f__; g__; s__
4311bbc	0	0	0	0	0	0	0	0	0	0	0	0	0	0	41.4502	0	0	0	k__Bacteria; p__TM7; c__TM7-3; o__I025; f__; g__; s__
4388d0d	33.1862	0	0	0	0	19.9266	0	0	0	35.6281	0	0	0	0	0	0	0	0	k__Bacteria; p__Chloroflexi; c__Anaerolineae; o__; f__; g__; s__
43fd266	0	0	0	0	0	0	0	0	0	0	77.162	0	0	0	0	0	0	0	k__Bacteria; p__Planctomycetes; c__Planctomycetia; o__Gemmatales; f__Gemmataceae; g__Gemmata; s__
4457bfd	0	322.189	347.785	373.735	335.528	285.615	414.922	413.814	508.703	413.286	679.026	471.376	569.292	649.728	555.432	657.867	434.06	303.13	k__Bacteria; p__Firmicutes; c__Bacilli; o__Bacillales; f__Bacillaceae; g__Bacillus; s__foraminis
446bf77	0	0	0	0	229.572	245.762	0	0	393.088	0	0	180.232	0	0	0	372.791	219.583	0	k__Bacteria; p__Actinobacteria; c__Thermoleophilia; o__Solirubrobacterales; f__Conexibacteraceae; g__; s__
44c7fb7	0	0	0	0	0	0	0	63.1242	0	0	0	0	0	99.9582	0	87.7156	30.6395	0	k__Bacteria; p__Proteobacteria; c__Alphaproteobacteria; o__Rhizobiales; ; ;
44c9161	0	0	0	0	0	132.844	0	0	0	0	0	117.844	177.904	209.912	0	0	0	121.252	k__Bacteria; p__Proteobacteria; c__Alphaproteobacteria; o__Rhizobiales; f__Bradyrhizobiaceae; g__; s__
44f2acf	0	0	0	0	0	0	41.4922	35.069	0	0	0	0	44.4759	0	0	0	0	0	k__Bacteria; ; ; ; ; ;
4544fc9	0	0	0	0	0	0	0	210.414	0	0	0	0	0	0	0	0	0	0	k__Bacteria; p__Acidobacteria; c__Sva0725; o__Sva0725; f__; g__; s__
45774db	0	0	0	0	0	0	0	0	0	0	0	0	53.3711	0	0	0	0	0	k__Bacteria; p__Planctomycetes; c__Planctomycetia; o__Pirellulales; f__Pirellulaceae; g__; s__
45f2429	0	0	0	0	0	272.33	0	0	0	277.899	0	277.28	0	399.833	0	339.898	311.502	0	k__Bacteria; p__Proteobacteria; c__Betaproteobacteria; o__; f__; g__; s__
463f9c5	0	0	0	0	0	0	0	0	0	0	0	0	80.0566	0	0	0	0	0	k__Bacteria; p__Bacteroidetes; c__Sphingobacteriia; o__Sphingobacteriales; f__; g__; s__
46668b3	0	0	25.7618	0	0	0	0	0	0	0	0	0	0	0	0	0	0	0	k__Bacteria; p__Armatimonadetes; c__OPB50; o__; f__; g__; s__
46b5ffa	0	0	0	0	0	0	0	0	0	0	0	0	302.436	0	0	0	0	0	k__Bacteria; p__Acidobacteria; c__iii1-8; o__DS-18; f__; g__; s__
46d1fb3	0	0	0	0	0	152.771	0	0	0	0	0	0	0	0	165.801	0	0	0	k__Bacteria; p__Actinobacteria; c__Thermoleophilia; o__Solirubrobacterales; f__; g__; s__
471e60f	215.71	0	0	315.339	220.742	0	298.744	238.469	0	0	354.945	284.212	0	0	0	0	0	0	k__Bacteria; p__Bacteroidetes; c__Saprospirae; o__Saprospirales; f__Chitinophagaceae; g__Flavisolibacter; s__
472aca7	0	0	0	0	0	0	0	21.0414	0	0	0	0	0	0	0	0	0	0	k__Bacteria; p__Cyanobacteria; c__4C0d-2; o__SM1D11; f__; g__; s__
475466b	0	0	0	0	0	152.771	0	0	0	0	0	90.116	97.847	139.941	140.931	131.573	91.9186	0	k__Bacteria; p__Nitrospirae; c__Nitrospira; o__Nitrospirales; f__0319-6A21; g__; s__
475a475	0	0	0	0	0	0	0	0	0	0	0	0	0	0	464.242	0	0	0	k__Bacteria; p__Firmicutes; c__Bacilli; o__Bacillales; f__Paenibacillaceae; g__Ammoniphilus; s__
4764fee	0	0	0	0	0	0	0	0	0	0	0	0	0	0	82.9003	0	0	0	k__Bacteria; p__TM7; c__TM7-1; o__; f__; g__; s__
476e1fd	0	0	0	0	0	0	0	0	0	0	30.8648	0	0	0	0	0	0	0	k__Bacteria; p__Bacteroidetes; c__Cytophagia; o__Cytophagales; f__; g__; s__
47753cc	107.855	0	0	0	0	0	0	0	0	0	0	0	0	0	0	0	0	0	k__Bacteria; p__Acidobacteria; c__Solibacteres; o__Solibacterales; f__; g__; s__
477e3a3	0	0	0	186.868	0	0	0	0	0	163.889	169.756	0	0	0	124.35	0	0	0	k__Bacteria; p__Actinobacteria; c__Actinobacteria; o__Actinomycetales; ; ;
4785ba6	0	0	0	0	0	0	0	0	0	49.8794	0	0	0	0	0	0	0	0	k__Bacteria; p__Proteobacteria; c__Deltaproteobacteria; o__Syntrophobacterales; f__Syntrophobacteraceae; g__; s__
47c0c01	0	0	0	0	0	0	0	203.4	0	0	0	0	0	0	0	219.289	137.878	0	k__Bacteria; p__Actinobacteria; c__Thermoleophilia; o__Gaiellales; f__Gaiellaceae; g__; s__
47de803	0	0	0	0	0	26.5688	116.178	63.1242	0	0	0	0	0	0	0	0	0	0	k__Bacteria; p__TM7; c__TM7-3; o__; f__; g__; s__
481d4cf	0	0	0	0	0	0	0	0	0	0	0	0	17.7904	0	0	0	0	0	k__Bacteria; p__Chloroflexi; c__C0119; o__; f__; g__; s__
483d356	0	237.402	0	0	0	0	0	217.428	0	0	0	0	0	0	0	0	0	0	k__Bacteria; p__Bacteroidetes; c__Saprospirae; o__Saprospirales; f__Chitinophagaceae; g__Segetibacter; s__
487ec86	0	0	0	0	0	0	0	0	0	0	0	41.592	80.0566	0	0	0	0	0	k__Bacteria; p__Verrucomicrobia; c__Spartobacteria; o__Chthoniobacterales; f__Chthoniobacteraceae; g__; s__
48936b3	0	0	0	0	0	0	0	0	0	0	0	41.592	0	0	0	0	0	0	k__Bacteria; p__Chloroflexi; c__Chloroflexi; o__Roseiflexales; f__; g__; s__
48fbb86	0	0	0	0	0	0	0	0	0	0	0	0	53.3711	0	0	0	0	0	k__Bacteria; p__Armatimonadetes; c__Fimbriimonadia; o__Fimbriimonadales; f__Fimbriimonadaceae; g__Fimbriimonas; s__
490c924	0	0	0	0	0	0	16.5969	0	0	0	0	0	0	0	0	0	0	0	k__Bacteria; p__Bacteroidetes; c__Cytophagia; o__Cytophagales; f__Cytophagaceae; g__; s__
4970f71	0	0	0	0	0	471.597	0	91.1794	0	413.286	0	339.668	0	779.674	348.181	460.507	168.517	0	k__Bacteria; p__Acidobacteria; c__Solibacteres; o__Solibacterales; f__; g__; s__
49abba4	0	0	0	0	0	86.3487	0	0	0	0	0	0	0	0	0	0	0	0	k__Bacteria; p__Chloroflexi; c__TK10; o__B07_WMSP1; f__; g__; s__
49b2b38	522.683	0	0	852.583	547.441	438.386	771.755	589.159	0	370.532	0	540.696	0	0	0	0	0	0	k__Bacteria; p__Proteobacteria; c__Alphaproteobacteria; o__Rhodobacterales; f__Rhodobacteraceae; g__Rubellimicrobium; s__
49c4648	0	0	0	0	0	0	0	0	0	0	0	0	169.008	0	0	0	0	0	k__Bacteria; p__Acidobacteria; c__Sva0725; o__Sva0725; f__; g__; s__
4a1d1d1	0	0	0	0	0	0	0	0	0	0	0	0	0	29.9875	0	0	0	0	k__Bacteria; p__Chloroflexi; c__Chloroflexi; o__AKIW781; f__; g__; s__
4a3d09c	0	0	0	0	0	0	0	0	0	0	0	0	0	0	0	405.685	0	46.6354	k__Bacteria; p__Armatimonadetes; c__Armatimonadia; o__Armatimonadales; f__Armatimonadaceae; g__; s__
4a8b355	0	0	0	0	0	664.221	0	0	0	0	0	0	0	0	0	0	0	0	k__Bacteria; p__Gemmatimonadetes; c__Gemmatimonadetes; o__Gemmatimonadales; f__; g__; s__
4aa21c1	0	0	0	0	0	99.6331	0	0	0	0	0	0	0	0	0	0	0	0	k__Bacteria; p__Proteobacteria; c__Deltaproteobacteria; o__Myxococcales; f__Polyangiaceae; g__; s__
4aa2ad1	522.683	508.719	708.45	677.395	335.528	484.881	456.415	364.717	346.843	299.276	447.54	526.832	266.855	0	198.961	0	0	116.588	k__Bacteria; p__Bacteroidetes; c__Saprospirae; o__Saprospirales; f__Chitinophagaceae; g__Flavisolibacter; s__
4ad2ead	0	0	64.4046	0	0	0	0	0	0	0	0	0	0	0	0	0	0	0	k__Bacteria; p__Proteobacteria; c__Deltaproteobacteria; o__Bdellovibrionales; f__Bdellovibrionaceae; g__Bdellovibrio; s__
4aee044	0	0	0	0	0	0	0	0	0	0	0	0	0	0	16.5801	0	0	0	k__Bacteria; p__Cyanobacteria; c__Oscillatoriophycideae; o__Oscillatoriales; f__Phormidiaceae; g__Phormidium; s__
4af8624	0	0	0	0	0	0	0	0	0	0	0	0	0	0	16.5801	0	0	0	k__Bacteria; p__Proteobacteria; ; ; ; ;
4b1ef20	224.007	0	0	537.244	309.039	332.11	448.116	462.911	554.948	370.532	0	346.6	311.331	279.883	281.861	0	194.05	149.233	k__Bacteria; p__Actinobacteria; c__Actinobacteria; o__Actinomycetales; f__Geodermatophilaceae; g__Geodermatophilus;
4b3a375	0	0	0	0	0	0	0	0	0	0	0	0	88.9518	0	0	0	0	0	k__Bacteria; p__Proteobacteria; c__Alphaproteobacteria; o__Caulobacterales; f__Caulobacteraceae; g__; s__
4b3e872	0	0	0	0	0	0	0	0	0	427.537	0	0	471.445	649.728	0	1030.66	495.339	396.401	k__Bacteria; p__Actinobacteria; c__Rubrobacteria; o__Rubrobacterales; f__Rubrobacteraceae; g__Rubrobacter; s__
4b4b8af	0	0	0	0	0	0	0	0	0	0	0	0	0	0	0	0	81.7054	69.953	k__Bacteria; p__Proteobacteria; c__Alphaproteobacteria; o__Rhodospirillales; f__Rhodospirillaceae; g__; s__
4b72cd5	0	0	0	0	0	0	0	0	0	0	0	0	0	0	0	263.147	0	0	k__Bacteria; p__Actinobacteria; c__Thermoleophilia; o__Solirubrobacterales; f__; g__; s__
4b961b8	0	796.993	0	0	0	0	0	0	0	0	0	0	0	0	0	0	0	0	k__Bacteria; p__Proteobacteria; c__Alphaproteobacteria; o__Sphingomonadales; f__Sphingomonadaceae; g__Novosphingobium; s__
4bc5566	0	0	0	0	0	0	0	0	0	0	0	0	0	0	0	0	97.0251	0	k__Bacteria; p__Proteobacteria; c__Alphaproteobacteria; o__Rhodospirillales; f__Rhodospirillaceae; g__; s__
4bd72e9	0	0	0	0	150.105	0	141.074	0	0	0	0	207.96	0	0	0	0	0	102.598	k__Bacteria; p__Actinobacteria; c__Nitriliruptoria; o__Euzebyales; f__Euzebyaceae; g__Euzebya; s__
4c17b7e	0	0	0	0	0	0	0	0	0	0	0	0	44.4759	0	0	0	0	0	k__Bacteria; p__Planctomycetes; c__Planctomycetia; o__Gemmatales; f__Gemmataceae; g__Gemmata; s__
4c40476	0	0	115.928	0	0	0	0	0	0	0	216.054	131.708	0	0	0	0	178.731	0	k__Bacteria; p__Chloroflexi; c__TK10; o__AKYG885; f__; g__; s__
4c687e9	0	0	0	0	97.1266	0	0	105.207	0	0	0	69.32	62.2663	0	0	65.7867	0	83.9437	k__Bacteria; p__Nitrospirae; c__Nitrospira; o__Nitrospirales; f__Nitrospiraceae; g__Nitrospira; s__
4c75c3f	0	0	25.7618	0	0	0	0	0	0	0	0	0	0	0	0	0	0	0	k__Bacteria; p__Cyanobacteria; c__4C0d-2; o__SM1D11; f__; g__; s__
4c854db	190.821	220.445	296.261	327.018	0	199.266	340.236	392.773	265.913	199.517	277.783	187.164	222.38	389.837	198.961	219.289	132.771	121.252	k__Bacteria; p__Bacteroidetes; c__Cytophagia; o__Cytophagales; f__Cytophagaceae; g__Adhaeribacter; s__
4c87523	0	0	0	0	0	0	0	63.1242	0	0	0	0	0	0	0	0	0	0	k__Bacteria; p__Verrucomicrobia; c__Spartobacteria; o__Chthoniobacterales; f__Chthoniobacteraceae; g__Chthoniobacter; s__
4cc86f6	0	0	0	0	0	0	0	0	0	0	0	0	213.484	0	0	0	0	0	k__Bacteria; p__Verrucomicrobia; c__Pedosphaerae; o__Pedosphaerales; f__Pedosphaeraceae; g__Pedosphaera; s__
4cdfd06	489.497	0	437.951	735.791	0	464.954	0	533.049	624.317	391.909	0	554.56	0	0	0	0	331.928	363.756	k__Bacteria; p__Gemmatimonadetes; c__Gemmatimonadetes; ; ; ;
4d2f5d7	49.7793	0	0	0	0	0	0	49.0966	0	0	0	117.844	0	0	0	0	66.3856	46.6354	k__Bacteria; p__Acidobacteria; c__Chloracidobacteria; o__RB41; ; ;
4d3c121	0	0	0	0	0	0	157.67	0	0	0	0	0	0	0	0	285.076	0	0	k__Bacteria; p__Actinobacteria; c__Rubrobacteria; o__Rubrobacterales; f__Rubrobacteraceae; g__Rubrobacter; s__
4d4158f	2190.29	3001.44	2730.75	2803.01	1801.26	1707.05	2489.53	2342.61	1768.9	1410.87	3101.91	1816.18	1120.79	1359.43	1450.76	559.187	372.781	214.523	k__Bacteria; p__Proteobacteria; c__Alphaproteobacteria; o__Rhodobacterales; f__Rhodobacteraceae; g__Rubellimicrobium; s__	Rubellimicrobium
4d85dce	0	0	0	0	0	0	0	0	0	0	0	0	0	0	0	0	71.4922	0	k__Bacteria; p__Firmicutes; c__Bacilli; o__Bacillales; f__Paenibacillaceae; g__Cohnella; s__
4dbddad	0	0	0	0	0	0	0	0	0	0	0	0	0	0	0	0	0	32.6448	k__Bacteria; p__Planctomycetes; c__Planctomycetia; o__Gemmatales; f__Isosphaeraceae; g__; s__
4de804e	0	0	0	0	0	0	0	0	0	0	0	27.728	0	0	0	0	0	0	k__Bacteria; p__Chloroflexi; c__Chloroflexi; o__AKIW781; f__; g__; s__
4df7fa0	0	0	0	46.7169	0	0	0	0	0	0	0	0	0	0	0	0	0	0	k__Bacteria; p__Acidobacteria; c__Chloracidobacteria; o__RB41; f__Ellin6075; g__; s__
4e1f240	0	0	0	291.981	0	172.697	232.356	315.621	289.036	235.146	0	291.144	195.694	359.849	422.792	339.898	194.05	144.57	k__Bacteria; p__Bacteroidetes; c__Saprospirae; o__Saprospirales; f__Chitinophagaceae; g__Flavisolibacter; s__
4e2c355	0	0	0	0	0	0	0	0	0	0	0	0	0	0	0	54.8223	0	0	k__Bacteria; p__Chloroflexi; c__Thermobacula; o__Thermobaculales; f__Thermobaculaceae; g__Thermobaculum; s__
4e79ba7	0	0	0	0	0	0	0	0	0	334.904	0	0	0	0	0	0	0	0	k__Bacteria; p__Actinobacteria; c__Thermoleophilia; o__Solirubrobacterales; f__Solirubrobacteraceae; g__; s__
4f188e3	0	0	0	0	0	0	0	0	0	0	61.7296	0	0	0	0	0	0	0	k__Bacteria; p__Chloroflexi; c__Ktedonobacteria; o__; f__; g__; s__
4f31fc4	0	0	0	0	0	0	0	462.911	0	320.653	0	277.28	0	0	0	0	224.69	139.906	k__Bacteria; p__Proteobacteria; c__Betaproteobacteria; o__Burkholderiales; f__Comamonadaceae; ;
4f384da	0	0	0	0	0	0	0	0	0	0	0	62.388	0	0	0	0	0	0	k__Bacteria; p__Firmicutes; c__Bacilli; o__Bacillales; f__Paenibacillaceae; g__Paenibacillus; s__
4f3f4d2	0	0	0	0	0	0	0	0	0	0	0	0	0	0	0	0	10.2132	0	k__Bacteria; ; ; ; ; ;
4f9727f	0	0	0	186.868	0	0	0	0	0	114.01	0	0	0	0	0	0	0	0	k__Bacteria; p__Bacteroidetes; c__Saprospirae; o__Saprospirales; f__Chitinophagaceae; g__Segetibacter; s__
4faec40	0	0	0	0	0	0	0	0	0	0	0	0	0	0	0	186.396	0	0	k__Bacteria; p__Actinobacteria; c__Thermoleophilia; o__Solirubrobacterales; f__Conexibacteraceae; g__; s__
4ffd303	0	0	0	0	0	0	0	63.1242	0	0	0	0	0	0	0	0	0	0	k__Bacteria; p__Bacteroidetes; c__Cytophagia; o__Cytophagales; f__Cytophagaceae; g__Adhaeribacter; s__
50481ae	0	0	0	0	0	0	0	0	0	0	0	0	0	199.916	174.091	0	0	130.579	k__Bacteria; p__Bacteroidetes; c__Saprospirae; o__Saprospirales; f__Chitinophagaceae; g__Segetibacter; s__
504cea6	0	0	0	0	0	19.9266	0	0	0	0	0	0	0	0	0	0	0	0	k__Bacteria; p__Planctomycetes; c__Planctomycetia; o__Pirellulales; f__Pirellulaceae; g__; s__
50af921	0	0	0	0	0	252.404	348.535	154.304	0	0	0	0	0	0	0	0	178.731	0	k__Bacteria; p__Actinobacteria; c__Thermoleophilia; o__Solirubrobacterales; f__; g__; s__
50f6334	0	0	0	0	0	265.688	265.55	301.593	0	213.769	1049.4	0	0	399.833	729.523	537.258	229.796	219.186	k__Bacteria; p__Acidobacteria; c__Chloracidobacteria; o__RB41; f__; g__; s__
512f9a7	0	0	0	0	0	0	0	0	0	0	0	0	0	0	49.7402	0	0	0	k__Bacteria; p__Chloroflexi; c__Anaerolineae; o__H39; f__; g__; s__
5157a9b	555.869	1051.35	772.855	572.282	450.314	704.074	854.74	687.352	728.37	505.919	493.837	651.608	836.147	799.666	779.263	1688.53	898.759	876.745	k__Bacteria; p__Actinobacteria; c__Actinobacteria; o__Micrococcales; f__; g__; s__
5188c59	58.0759	0	0	0	0	0	0	0	0	0	0	0	62.2663	0	0	0	0	0	k__Bacteria; p__Actinobacteria; c__Thermoleophilia; o__Gaiellales; f__; g__; s__
51a5a26	0	0	0	0	141.275	0	124.477	0	0	0	0	0	0	0	0	131.573	183.837	88.6072	k__Bacteria; p__Chloroflexi; c__Chloroflexi; o__AKIW781; f__; g__; s__
51b21e7	0	0	0	0	0	0	0	0	0	0	0	0	0	199.916	0	307.005	0	0	k__Bacteria; p__Chloroflexi; c__Chloroflexi; o__Roseiflexales; ; ;
51d0676	0	135.658	0	303.66	211.913	245.762	290.446	287.566	346.843	285.025	277.783	318.872	186.799	369.845	389.632	383.756	265.542	209.859	k__Bacteria; p__Actinobacteria; c__Rubrobacteria; o__Rubrobacterales; f__Rubrobacteraceae; g__Rubrobacter; s__
51f7fab	0	0	0	362.056	0	0	0	0	474.018	0	0	0	0	0	273.571	0	0	0	k__Bacteria; p__Bacteroidetes; c__Saprospirae; o__Saprospirales; f__Chitinophagaceae; g__; s__
520584f	0	0	0	0	0	0	0	0	0	0	0	0	0	0	0	0	45.9593	0	k__Bacteria; p__FBP; c__; o__; f__; g__; s__
520d350	0	0	0	0	0	0	0	0	0	21.3769	0	0	0	0	0	87.7156	0	41.9718	k__Bacteria; p__Proteobacteria; c__Alphaproteobacteria; o__Rhodospirillales; f__Rhodospirillaceae; g__; s__
524dceb	0	0	399.308	350.377	247.231	345.395	331.938	196.386	323.72	206.643	354.945	0	0	0	149.221	285.076	0	0	k__Bacteria; p__Actinobacteria; c__Actinobacteria; o__Actinomycetales; f__Microbacteriaceae; ;
52c76a8	0	0	0	0	0	19.9266	0	0	0	0	0	0	0	0	0	0	0	0	k__Bacteria; p__Armatimonadetes; c__Fimbriimonadia; o__Fimbriimonadales; f__Fimbriimonadaceae; g__Fimbriimonas; s__
52cadbe	0	0	0	0	0	0	0	0	0	0	0	0	0	0	0	0	91.9186	74.6166	k__Bacteria; p__Chloroflexi; c__Ellin6529; o__; f__; g__; s__
52fae92	0	0	0	0	0	0	0	0	0	0	0	0	0	0	0	87.7156	0	0	k__Bacteria; p__Actinobacteria; c__Thermoleophilia; o__Solirubrobacterales; f__; g__; s__
52fed83	0	0	0	0	0	0	0	0	0	0	61.7296	0	0	0	0	0	0	0	k__Bacteria; p__Proteobacteria; c__Deltaproteobacteria; o__Myxococcales; ; ;
53280fe	0	0	0	0	0	0	0	0	0	0	0	0	0	0	0	0	132.771	0	k__Bacteria; p__Proteobacteria; c__Alphaproteobacteria; o__Rhizobiales; f__Bradyrhizobiaceae; g__; s__
53508d6	0	0	0	0	0	0	0	0	0	128.261	0	0	142.323	309.87	0	0	0	0	k__Bacteria; p__Proteobacteria; c__Alphaproteobacteria; o__Rhizobiales; f__Hyphomicrobiaceae; g__Rhodoplanes; s__
537ec85	0	0	0	0	0	0	0	0	0	0	0	0	0	0	215.541	0	245.116	0	k__Bacteria; p__Proteobacteria; c__Betaproteobacteria; o__; f__; g__; s__
5384ba1	0	0	0	0	0	0	547.697	0	0	0	0	0	0	0	0	0	0	0	k__Bacteria; p__Proteobacteria; c__Alphaproteobacteria; o__Rhodobacterales; f__Rhodobacteraceae; g__Rubellimicrobium; s__
53d3f3a	0	0	283.38	0	0	0	0	0	0	0	0	0	0	0	0	0	0	0	k__Bacteria; p__Proteobacteria; c__Alphaproteobacteria; o__Sphingomonadales; f__Sphingomonadaceae; g__Kaistobacter; s__
53d569e	0	84.7865	0	0	0	0	0	0	0	0	0	0	0	0	0	0	0	0	k__Bacteria; p__Proteobacteria; c__Deltaproteobacteria; o__Bdellovibrionales; f__Bdellovibrionaceae; g__Bdellovibrio; s__
548b68f	0	0	0	0	0	0	0	0	0	0	0	0	0	0	0	0	0	293.803	k__Bacteria; p__Actinobacteria; c__Actinobacteria; o__Actinomycetales; f__Nocardioidaceae; g__; s__
549af87	481.2	0	0	513.886	450.314	265.688	522.802	512.007	659.001	470.291	493.837	429.784	0	449.812	0	427.614	0	0	k__Bacteria; p__Actinobacteria; c__Actinobacteria; o__Actinomycetales; f__Geodermatophilaceae; g__Blastococcus; s__saxobsidens
54a758e	0	169.573	0	0	0	0	0	0	0	0	0	0	0	0	0	0	0	0	k__Bacteria; p__Proteobacteria; c__Deltaproteobacteria; o__MIZ46; f__; g__; s__
54b8220	0	0	0	0	0	0	0	0	0	0	0	0	0	109.954	0	120.609	112.345	79.2801	k__Bacteria; p__Proteobacteria; c__Alphaproteobacteria; o__Sphingomonadales; f__Sphingomonadaceae; g__; s__
54c82e7	0	0	0	0	0	0	0	56.1104	0	0	0	0	0	0	0	0	0	0	k__Bacteria; p__Proteobacteria; c__Gammaproteobacteria; o__Xanthomonadales; f__Sinobacteraceae; g__Steroidobacter; s__
54ce4e5	0	0	0	0	0	0	0	0	0	0	0	62.388	0	0	0	0	0	37.3083	k__Bacteria; p__Proteobacteria; c__Deltaproteobacteria; o__Syntrophobacterales; f__Syntrophobacteraceae; g__; s__
54ebd63	0	0	0	0	0	0	0	0	0	0	0	0	0	0	0	197.36	0	0	k__Bacteria; p__Acidobacteria; c__Chloracidobacteria; o__RB41; f__; g__; s__
55171d6	0	0	77.2855	245.264	61.8079	185.982	165.969	126.248	115.614	128.261	0	131.708	151.218	199.916	174.091	361.827	229.796	195.869	k__Bacteria; p__Actinobacteria; c__Thermoleophilia; o__Gaiellales; f__Gaiellaceae; g__; s__
55a229d	0	0	0	0	0	0	0	0	184.983	0	0	0	0	0	0	0	0	0	k__Bacteria; p__Acidobacteria; c__Chloracidobacteria; o__RB41; f__; g__; s__
55bd544	0	0	0	0	0	0	0	0	0	0	0	0	0	0	0	0	107.238	0	k__Bacteria; p__Proteobacteria; c__Alphaproteobacteria; o__Rhodospirillales; f__; g__; s__
55d2946	2812.53	2594.47	2395.85	3422.01	1668.81	1999.3	3269.59	3619.12	3445.3	2743.36	3317.97	2855.99	1841.3	2239.06	1666.3	1578.88	1072.38	956.025	k__Bacteria; p__Proteobacteria; c__Alphaproteobacteria; o__Rhizobiales; f__Bradyrhizobiaceae; g__Balneimonas; s__	Microvirga
55dd3e5	431.421	406.975	334.904	221.905	0	146.129	199.163	0	0	0	0	0	0	0	0	0	0	0	k__Bacteria; p__Thermi; c__Deinococci; o__Deinococcales; f__Deinococcaceae; g__Deinococcus; s__
55e086e	0	0	0	0	0	252.404	207.461	413.814	289.036	313.527	432.107	346.6	266.855	249.895	281.861	219.289	132.771	116.588	k__Bacteria; p__Bacteroidetes; c__Saprospirae; o__Saprospirales; f__Chitinophagaceae; g__Segetibacter; s__
55edb85	0	0	0	0	0	0	0	0	0	0	0	0	0	0	0	153.502	0	0	k__Bacteria; p__Planctomycetes; c__Planctomycetia; o__Gemmatales; f__Gemmataceae; g__; s__
56486c9	0	0	0	0	0	0	0	0	0	0	0	0	0	0	116.06	109.645	0	0	k__Bacteria; p__Bacteroidetes; c__Sphingobacteriia; o__Sphingobacteriales; f__Sphingobacteriaceae; ;
566dc16	0	0	0	0	0	0	0	0	0	0	0	0	0	0	373.051	0	214.477	0	k__Bacteria; p__Bacteroidetes; c__Saprospirae; o__Saprospirales; f__Chitinophagaceae; g__Segetibacter; s__
5684f22	0	0	0	186.868	0	139.486	0	168.331	300.597	0	0	0	0	0	0	307.005	0	130.579	k__Bacteria; p__Actinobacteria; c__Thermoleophilia; o__Solirubrobacterales; f__Solirubrobacteraceae; g__; s__
5690d5b	0	0	0	0	0	46.4954	0	0	0	0	0	0	0	0	0	0	0	0	k__Bacteria; p__Actinobacteria; c__MB-A2-108; o__0319-7L14; f__; g__; s__
5691aae	0	0	0	0	0	33.211	0	0	0	0	0	0	0	0	0	0	0	0	k__Bacteria; p__Chloroflexi; c__Ktedonobacteria; o__TK10; f__; g__; s__
56c2484	0	0	0	0	0	0	33.1938	0	0	0	0	0	0	0	0	0	0	0	k__Bacteria; p__BRC1; c__PRR-11; o__; f__; g__; s__
56cc2eb	0	0	0	0	0	0	0	0	0	0	0	0	26.6855	0	0	0	0	0	k__Bacteria; p__Verrucomicrobia; c__Verrucomicrobiae; o__Verrucomicrobiales; f__Verrucomicrobiaceae; g__Prosthecobacter; s__debontii
57855d2	0	0	0	0	44.1485	0	0	0	0	0	0	0	0	0	0	43.8578	0	0	k__Bacteria; p__Proteobacteria; c__Gammaproteobacteria; ; ; ;
579d8c5	82.9656	0	0	93.4338	0	112.918	0	0	0	163.889	154.324	103.98	0	0	0	0	76.5988	0	k__Bacteria; p__Actinobacteria; c__Acidimicrobiia; o__Acidimicrobiales; f__C111; g__; s__
57bed2b	0	0	154.571	0	0	239.119	0	0	0	0	0	0	0	0	0	0	0	0	k__Bacteria; p__Chloroflexi; c__Ellin6529; o__; f__; g__; s__
57c177e	0	0	0	0	97.1266	0	0	0	0	0	0	0	0	179.925	0	0	0	0	k__Bacteria; p__Nitrospirae; c__Nitrospira; o__Nitrospirales; f__Nitrospiraceae; g__Nitrospira; s__
57f3478	0	0	0	0	0	0	0	0	0	0	0	0	0	0	0	0	15.3198	0	k__Bacteria; p__Chloroflexi; c__Thermomicrobia; o__; f__; g__; s__
582c697	0	0	0	0	0	0	0	0	0	0	0	0	0	0	0	0	45.9593	0	k__Bacteria; p__Chloroflexi; c__Chloroflexi; o__Roseiflexales; f__Kouleothrixaceae; g__; s__
58307da	0	0	0	0	0	0	0	0	0	0	0	0	0	0	256.991	0	0	0	k__Bacteria; p__Proteobacteria; c__Alphaproteobacteria; o__Rhodospirillales; f__Acetobacteraceae; ;
59315c7	232.304	0	193.214	291.981	194.253	199.266	323.639	301.593	277.474	292.15	432.107	429.784	0	0	74.6103	0	56.1724	0	k__Bacteria; p__Bacteroidetes; c__Cytophagia; o__Cytophagales; f__Cytophagaceae; g__Adhaeribacter; s__
59487ce	224.007	373.061	180.333	420.452	150.105	172.697	224.058	147.29	219.667	0	262.351	131.708	80.0566	0	0	0	0	0	k__Bacteria; p__Bacteroidetes; c__Cytophagia; o__Cytophagales; f__Cytophagaceae; g__Adhaeribacter; s__
59d9c9e	0	0	502.355	642.357	688.716	438.386	680.473	1017	994.282	619.929	833.35	693.2	729.405	1039.57	1019.67	1041.62	505.552	405.728	k__Bacteria; p__Proteobacteria; c__Alphaproteobacteria; o__Rhizobiales; f__Bradyrhizobiaceae; g__; s__
59dbe77	0	0	115.928	0	70.6376	0	0	0	0	0	0	0	0	0	0	142.538	0	0	k__Bacteria; p__Chloroflexi; c__Ellin6529; o__; f__; g__; s__
59e8924	0	0	0	0	0	0	0	0	0	0	447.54	166.368	0	0	0	0	0	0	k__Bacteria; p__Bacteroidetes; c__Saprospirae; o__Saprospirales; f__Chitinophagaceae; g__Flavisolibacter; s__
59ed771	0	0	0	0	0	0	0	0	0	0	0	0	0	0	0	0	0	27.9812	k__Bacteria; p__Planctomycetes; c__Planctomycetia; o__Planctomycetales; f__Planctomycetaceae; g__Planctomyces; s__
5a2e7fd	0	0	0	0	0	0	0	14.0276	0	0	0	0	0	0	0	0	0	0	k__Bacteria; p__OD1; c__; o__; f__; g__; s__
5a35d25	0	0	0	0	0	0	0	0	0	0	0	0	35.5807	0	0	0	0	0	k__Bacteria; p__Cyanobacteria; c__4C0d-2; o__SM1D11; f__; g__; s__
5accc17	1169.81	2153.58	2151.11	2429.28	2428.17	1521.07	2456.34	2426.77	2647.57	3007.01	3642.05	2932.24	3638.13	3238.65	2901.51	3278.37	2497.12	2131.24	k__Bacteria; p__Firmicutes; c__Bacilli; o__Bacillales; f__Bacillaceae; g__Bacillus;	Bacillus
5b1856f	0	0	0	0	0	0	16.5969	0	0	0	0	0	0	0	0	0	0	0	k__Bacteria; p__GN02; c__BD1-5; o__; f__; g__; s__
5b5b960	879.435	796.993	824.378	1903.71	971.266	670.863	1178.38	1704.35	1526.11	1140.1	1882.75	1337.88	1200.85	1439.4	1235.21	482.436	265.542	247.167	k__Bacteria; p__Bacteroidetes; c__Cytophagia; o__Cytophagales; f__Cytophagaceae; g__; s__
5b5fc41	0	0	0	291.981	326.699	511.45	555.996	0	184.983	156.764	0	318.872	0	0	0	1304.77	827.267	545.634	k__Bacteria; p__Chloroflexi; c__Thermomicrobia; o__JG30-KF-CM45; f__; g__; s__
5ba46a7	33.1862	0	0	0	0	0	0	0	0	0	0	0	0	0	0	0	0	0	k__Bacteria; p__Proteobacteria; c__Deltaproteobacteria; o__Spirobacillales; f__; g__; s__
5bacf61	0	0	0	0	0	0	0	0	0	0	0	0	0	249.895	0	0	0	186.541	k__Bacteria; p__Acidobacteria; c__Solibacteres; o__Solibacterales; f__; g__; s__
5bc1912	0	0	0	0	0	0	0	0	0	0	0	0	302.436	0	0	0	0	0	k__Bacteria; p__Actinobacteria; c__Actinobacteria; o__Actinomycetales; f__Microbacteriaceae; ;
5bcc0f6	0	0	0	0	0	0	0	0	0	0	0	0	231.275	0	215.541	734.618	347.248	391.737	k__Bacteria; p__Actinobacteria; c__Acidimicrobiia; o__Acidimicrobiales; f__; g__; s__
5be3bb2	0	0	0	0	0	0	0	0	0	0	0	76.252	80.0566	0	0	0	0	83.9437	k__Bacteria; p__Actinobacteria; c__Thermoleophilia; o__Solirubrobacterales; f__; g__; s__
5be5839	215.71	203.488	206.095	163.509	105.956	0	141.074	0	92.4914	106.884	138.892	0	0	189.921	0	109.645	51.0659	46.6354	k__Bacteria; p__Proteobacteria; c__Alphaproteobacteria; o__Sphingomonadales; f__Sphingomonadaceae; g__Kaistobacter; s__
5be7dde	0	0	0	0	0	0	0	0	0	0	0	0	0	109.954	0	0	0	0	k__Bacteria; p__Bacteroidetes; c__Saprospirae; o__Saprospirales; f__Chitinophagaceae; g__Flavisolibacter; s__
5c07f6a	0	0	0	0	0	0	182.566	0	0	0	0	0	0	239.9	182.381	0	0	0	k__Bacteria; p__Acidobacteria; c__Solibacteres; o__Solibacterales; f__; g__; s__
5c42c1e	0	0	0	0	0	0	58.0891	0	0	0	0	0	0	0	0	0	0	0	k__Bacteria; p__Proteobacteria; c__Alphaproteobacteria; o__Rhizobiales; f__Beijerinckiaceae; g__; s__
5ce2211	0	0	154.571	0	238.402	219.193	373.43	301.593	242.79	270.774	0	298.076	551.501	469.804	0	0	280.862	261.158	k__Bacteria; p__Firmicutes; c__Bacilli; o__Bacillales; f__Paenibacillaceae; g__; s__
5cf37e8	2007.77	1288.76	1622.99	1810.28	900.629	890.056	1950.13	1262.48	1491.42	1610.39	1867.32	1427.99	1022.95	909.62	1144.02	1184.16	699.602	531.643	k__Bacteria; p__Proteobacteria; c__Alphaproteobacteria; o__Sphingomonadales; f__Sphingomonadaceae; g__Sphingomonas; s__
5d05a25	0	0	0	280.301	105.956	159.413	0	0	0	0	123.459	83.184	124.533	179.925	99.4804	186.396	122.558	107.261	k__Bacteria; p__Actinobacteria; c__MB-A2-108; o__0319-7L14; f__; g__; s__
5d418b8	182.524	0	0	280.301	0	205.908	12348.1	0	0	0	0	0	0	0	0	0	0	0	k__Bacteria; p__Firmicutes; c__Bacilli; o__Bacillales; f__Planococcaceae; g__Planomicrobium; s__
5db7130	0	0	0	0	44.1485	92.9909	33.1938	56.1104	0	42.7537	0	76.252	53.3711	129.946	140.931	120.609	122.558	74.6166	k__Bacteria; p__Actinobacteria; c__MB-A2-108; o__0319-7L14; f__; g__; s__
5deb79a	0	0	0	0	0	0	0	0	0	0	0	0	0	219.908	0	0	0	0	k__Bacteria; p__Actinobacteria; c__Nitriliruptoria; o__Euzebyales; f__Euzebyaceae; g__Euzebya; s__
5e336ea	0	0	0	0	61.8079	0	0	0	0	0	0	0	0	0	0	0	0	0	k__Bacteria; p__Chloroflexi; c__Chloroflexi; o__AKIW781; f__; g__; s__
5e422d4	0	0	0	0	0	0	0	0	0	0	0	0	0	0	0	0	25.5329	0	k__Bacteria; p__Chloroflexi; c__Chloroflexi; o__Roseiflexales; f__; g__; s__
5e48f03	0	0	0	0	0	0	0	0	0	28.5025	0	0	0	0	0	0	0	0	k__Bacteria; p__Planctomycetes; c__Planctomycetia; o__Gemmatales; f__Gemmataceae; ;
5e72ba9	182.524	0	218.975	198.547	273.721	219.193	224.058	224.442	289.036	370.532	385.81	187.164	435.864	289.879	232.121	416.649	163.411	107.261	k__Bacteria; p__Firmicutes; c__Bacilli; o__Bacillales; f__Paenibacillaceae; g__Brevibacillus;
5e7ac5c	0	0	0	0	0	0	0	0	0	0	0	0	35.5807	29.9875	0	0	45.9593	27.9812	k__Bacteria; p__Planctomycetes; c__Planctomycetia; o__Gemmatales; f__Gemmataceae; g__; s__
5e833f4	0	0	0	0	0	0	0	0	0	0	0	0	222.38	0	0	131.573	0	93.2707	k__Bacteria; p__Bacteroidetes; c__Sphingobacteriia; o__Sphingobacteriales; f__; g__; s__
5e837ac	82.9656	0	128.809	0	0	0	0	0	0	0	0	0	0	0	0	0	0	0	k__Bacteria; p__Proteobacteria; c__Alphaproteobacteria; o__Rhizobiales; f__Hyphomicrobiaceae; g__Devosia; s__
5ebb75f	91.2621	0	0	186.868	0	205.908	107.88	0	0	0	0	0	195.694	289.879	223.831	383.756	0	0	k__Bacteria; p__Proteobacteria; c__Betaproteobacteria; o__Nitrosomonadales; f__Nitrosomonadaceae; g__; s__
5ecc7a8	0	0	0	0	0	0	0	0	0	0	0	117.844	0	0	107.77	252.182	0	0	k__Bacteria; p__Chloroflexi; c__SAR202; o__; f__; g__; s__
5efae88	0	0	0	0	0	0	0	0	0	0	0	0	0	0	0	0	10.2132	0	k__Bacteria; p__Planctomycetes; c__Planctomycetia; o__Pirellulales; f__Pirellulaceae; g__; s__
5f160d5	0	0	0	0	0	0	58.0891	0	0	0	0	0	0	0	0	0	0	0	k__Bacteria; p__Thermi; c__Deinococci; o__Deinococcales; f__Deinococcaceae; g__Deinococcus; s__
5f3baa3	0	0	0	0	0	0	0	0	0	0	0	0	0	49.9791	0	0	0	0	k__Bacteria; p__Proteobacteria; c__Deltaproteobacteria; o__Spirobacillales; f__; g__; s__
5f6fe2f	0	0	0	0	0	19.9266	0	0	0	0	0	0	0	0	0	0	0	0	k__Bacteria; p__Actinobacteria; c__Acidimicrobiia; o__Acidimicrobiales; f__; g__; s__
5f74129	0	0	0	0	0	0	0	0	0	0	0	0	0	0	0	361.827	214.477	158.56	k__Bacteria; p__Actinobacteria; c__Thermoleophilia; o__Solirubrobacterales; f__; g__; s__
5f82a28	0	0	0	0	0	0	0	0	92.4914	0	0	0	0	0	0	0	0	0	k__Bacteria; p__Planctomycetes; c__Phycisphaerae; o__WD2101; f__; g__; s__
5fb75e9	0	0	0	0	0	0	0	0	0	0	0	0	133.428	0	0	0	0	0	k__Bacteria; p__Planctomycetes; c__Phycisphaerae; o__WD2101; f__; g__; s__
5fd77e4	0	0	0	0	0	0	0	0	0	0	0	0	0	0	0	76.7512	0	0	k__Bacteria; p__Actinobacteria; c__Thermoleophilia; o__Gaiellales; f__Gaiellaceae; g__; s__
60ed4b4	0	0	0	0	0	0	0	0	0	0	0	0	0	119.95	0	0	0	0	k__Bacteria; p__FBP; c__; o__; f__; g__; s__
610129a	107.855	101.744	206.095	478.848	264.891	325.468	0	315.621	462.457	327.779	0	311.94	346.912	429.82	248.701	164.467	173.624	125.915	k__Bacteria; p__Bacteroidetes; c__Saprospirae; o__Saprospirales; f__Chitinophagaceae; g__Segetibacter; s__
6165be2	398.235	0	0	1214.64	0	624.367	1020.71	0	1017.41	0	1404.35	0	0	259.891	0	679.796	224.69	251.831	k__Bacteria; p__Actinobacteria; c__Thermoleophilia; o__Solirubrobacterales; f__Solirubrobacteraceae; g__; s__
619c9e0	0	0	0	0	0	0	0	147.29	0	0	0	0	0	0	0	0	0	0	k__Bacteria; p__Actinobacteria; c__Actinobacteria; o__Actinomycetales; f__Micromonosporaceae; g__Virgisporangium; s__ochraceum
61d3bcb	0	0	0	0	0	0	0	0	0	0	0	0	0	0	0	0	56.1724	0	k__Bacteria; p__Planctomycetes; c__Phycisphaerae; o__WD2101; f__; g__; s__
61f9480	4853.49	9886.11	8218.02	1985.47	1033.07	1255.38	0	0	0	0	0	0	0	0	0	0	0	0	k__Bacteria; p__Proteobacteria; c__Alphaproteobacteria; o__Rhodobacterales; f__Rhodobacteraceae; g__Paracoccus; s__	Paracoccus
6291d61	0	0	0	0	0	0	0	0	0	0	0	0	0	0	91.1904	0	56.1724	0	k__Bacteria; p__Chloroflexi; c__Chloroflexi; o__AKIW781; f__; g__; s__
62a31f4	0	0	0	0	0	0	0	0	0	192.392	0	117.844	338.017	239.9	232.121	0	132.771	0	k__Bacteria; p__Proteobacteria; c__Betaproteobacteria; o__; f__; g__; s__
62c660f	0	0	0	1167.92	732.865	617.725	1136.89	1227.41	1398.93	840.823	2237.7	790.248	978.47	859.64	1318.12	1502.13	1051.96	732.175	k__Bacteria; p__Actinobacteria; c__Rubrobacteria; o__Rubrobacterales; f__Rubrobacteraceae; g__Rubrobacter; s__
62f372e	0	0	0	151.83	0	0	0	0	0	0	0	0	0	0	0	0	40.8527	0	k__Bacteria; p__Bacteroidetes; c__Saprospirae; o__Saprospirales; f__Chitinophagaceae; g__Flavisolibacter; s__
633566c	0	0	0	0	0	0	16.5969	0	0	0	0	0	0	0	0	0	0	0	k__Bacteria; p__Chloroflexi; c__Ktedonobacteria; o__TK10; f__; g__; s__
634c29d	0	0	0	0	0	0	0	56.1104	0	0	0	0	0	0	0	0	0	0	k__Bacteria; p__Chloroflexi; c__Anaerolineae; o__envOPS12; f__; g__; s__
63545a6	0	0	0	0	0	0	0	0	0	0	0	0	0	0	0	43.8578	0	23.3177	k__Bacteria; p__FBP; c__; o__; f__; g__; s__
63b6a81	0	0	0	0	0	0	0	0	0	0	0	0	0	0	0	0	0	27.9812	k__Bacteria; p__Bacteroidetes; c__Cytophagia; o__Cytophagales; f__; g__; s__
63bff6a	0	0	0	0	0	0	0	0	0	0	0	0	0	0	0	0	15.3198	0	k__Bacteria; p__Actinobacteria; ; ; ; ;
643ae54	0	203.488	0	0	0	0	0	140.276	173.421	0	0	0	0	0	0	0	0	0	k__Bacteria; p__Proteobacteria; c__Alphaproteobacteria; o__Rhodospirillales; f__Rhodospirillaceae; g__; s__
649e04f	0	0	0	0	0	0	0	0	0	285.025	0	415.92	0	0	0	0	0	0	k__Bacteria; p__Actinobacteria; c__Actinobacteria; o__Actinomycetales; f__Geodermatophilaceae; g__Geodermatophilus;
64bb1da	99.5587	0	0	0	0	0	0	0	0	0	0	0	0	0	0	0	0	0	k__Bacteria; p__Chloroflexi; c__Chloroflexi; o__Roseiflexales; f__Roseiflexaceae; g__; s__
64f31b8	0	0	0	0	0	0	0	0	0	49.8794	0	0	0	0	0	0	45.9593	0	k__Bacteria; p__Armatimonadetes; c__0319-6E2; o__; f__; g__; s__
654e2b9	0	0	0	0	0	0	0	0	0	0	30.8648	0	0	0	0	0	0	0	k__Bacteria; p__Proteobacteria; c__Deltaproteobacteria; o__; f__; g__; s__
6564cfb	0	0	0	0	0	0	0	0	0	0	0	0	0	0	0	0	61.279	0	k__Bacteria; p__FBP; c__; o__; f__; g__; s__
65a80c5	0	0	0	408.773	0	146.129	0	168.331	0	121.136	0	201.028	293.541	0	0	285.076	137.878	79.2801	k__Bacteria; p__Acidobacteria; c__Acidobacteria-6; o__iii1-15; f__mb2424; g__; s__
65b1fe8	257.193	0	0	373.735	0	166.055	174.267	161.317	0	0	0	0	0	159.933	0	0	0	0	k__Bacteria; p__Actinobacteria; c__Actinobacteria; o__Actinomycetales; f__Nocardioidaceae; g__; s__
65bae97	0	0	0	0	0	0	0	0	0	0	0	0	0	0	0	0	40.8527	0	k__Bacteria; p__Gemmatimonadetes; c__Gemm-3; o__; f__; g__; s__
668625e	0	0	193.214	0	0	0	423.221	0	0	327.779	0	0	0	0	273.571	471.471	275.756	237.84	k__Bacteria; p__Firmicutes; c__Bacilli; o__Bacillales; f__Paenibacillaceae; g__Ammoniphilus; s__
66a395f	0	0	0	0	0	0	0	112.221	0	0	0	0	0	0	0	0	0	0	k__Bacteria; p__Proteobacteria; c__Gammaproteobacteria; ; ; ;
66d05a4	0	0	0	46.7169	0	33.211	49.7907	0	0	0	61.7296	62.388	0	79.9666	74.6103	43.8578	71.4922	27.9812	k__Bacteria; p__Cyanobacteria; c__; o__; f__; g__; s__
66db13f	721.8	0	618.284	805.867	697.546	0	0	357.704	1133.02	698.311	1080.27	0	693.824	0	0	0	490.232	0	k__Bacteria; p__Actinobacteria; c__Actinobacteria; o__Actinomycetales; f__Geodermatophilaceae; g__Geodermatophilus; s__
66e73b1	0	0	257.618	654.037	397.336	239.119	771.755	638.256	716.808	484.542	679.026	582.288	444.759	609.745	464.242	350.862	194.05	223.85	k__Bacteria; p__Bacteroidetes; c__Saprospirae; o__Saprospirales; f__Chitinophagaceae; g__Flavisolibacter; s__
66f690e	0	0	0	0	0	0	0	0	0	14.2512	0	0	0	0	0	0	0	0	k__Bacteria; p__; c__; o__; f__; g__; s__
677d762	82.9656	0	0	583.961	512.122	0	0	0	0	0	246.918	0	0	169.929	0	394.72	245.116	0	k__Bacteria; p__Actinobacteria; c__Thermoleophilia; o__Solirubrobacterales; f__; g__; s__
67b1cfd	0	0	0	46.7169	0	0	0	0	0	0	0	0	0	0	0	0	0	0	k__Bacteria; p__Planctomycetes; c__Phycisphaerae; o__WD2101; f__; g__; s__
67da9d9	0	0	257.618	0	0	0	0	0	0	299.276	0	0	0	359.849	0	0	326.822	172.551	k__Bacteria; p__Actinobacteria; c__Thermoleophilia; o__Gaiellales; f__Gaiellaceae; g__; s__
67e1578	207.414	0	0	0	132.445	205.908	340.236	189.373	0	206.643	0	214.892	0	0	232.121	164.467	97.0251	0	k__Bacteria; p__Gemmatimonadetes; c__Gemm-3; o__; f__; g__; s__
687fb3f	0	0	0	0	0	0	0	0	0	0	0	0	0	59.9749	0	0	0	0	k__Bacteria; p__OD1; c__ZB2; o__; f__; g__; s__
68b1883	0	0	0	0	0	0	0	0	0	0	0	0	44.4759	0	0	0	0	0	k__Bacteria; p__Chloroflexi; c__TK10; o__; f__; g__; s__
68d5901	132.745	152.616	90.1664	116.792	176.594	146.129	157.67	224.442	161.86	228.02	293.216	228.756	249.065	339.858	240.411	350.862	224.69	167.887	k__Bacteria; p__Proteobacteria; c__Alphaproteobacteria; o__Rhizobiales; f__; g__; s__
68eb271	0	0	0	0	0	0	0	0	0	0	0	0	0	0	0	0	10.2132	0	k__Bacteria; p__; c__; o__; f__; g__; s__
693a16e	547.573	0	0	548.924	644.568	0	680.473	385.759	751.492	605.678	1080.27	499.104	622.663	0	397.922	822.334	0	387.074	k__Bacteria; p__Gemmatimonadetes; c__Gemmatimonadetes; o__Gemmatimonadales; f__; g__; s__
69486c3	0	0	0	0	0	0	0	0	0	0	0	0	0	0	0	0	142.984	0	k__Bacteria; p__Actinobacteria; c__Rubrobacteria; o__Rubrobacterales; f__Rubrobacteraceae; g__Rubrobacter; s__
695f989	0	0	0	0	0	0	0	0	0	0	0	0	0	0	0	0	81.7054	0	k__Bacteria; p__Bacteroidetes; c__Cytophagia; o__Cytophagales; f__Cytophagaceae; g__; s__
698e5cf	0	0	0	0	0	59.7799	66.3876	0	0	57.005	0	0	0	0	0	164.467	0	0	k__Bacteria; p__Actinobacteria; c__MB-A2-108; o__0319-7L14; f__; g__; s__
69acac2	0	0	0	0	0	0	0	0	0	0	0	0	35.5807	0	0	0	0	0	k__Bacteria; p__TM7; c__TM7-1; o__; f__; g__; s__
69c3d39	0	0	0	0	0	0	0	42.0828	0	0	0	0	0	0	0	0	0	0	k__Bacteria; p__Gemmatimonadetes; c__Gemm-3; o__; f__; g__; s__
69c66a6	0	0	0	0	0	0	0	0	0	0	0	110.912	0	0	0	0	0	0	k__Bacteria; p__Proteobacteria; c__Deltaproteobacteria; o__Bdellovibrionales; f__Bacteriovoracaceae; g__; s__
69c7ba8	0	0	0	0	0	0	0	0	0	0	0	138.64	0	0	0	0	0	97.9343	k__Bacteria; p__Actinobacteria; c__MB-A2-108; o__0319-7L14; f__; g__; s__
69ceba4	0	0	0	0	0	0	0	0	0	0	0	0	0	0	0	0	45.9593	0	k__Bacteria; p__Proteobacteria; c__Deltaproteobacteria; o__MIZ46; f__; g__; s__
69e55e5	0	0	0	0	0	33.211	0	0	0	0	0	0	0	0	0	0	0	0	k__Bacteria; p__Proteobacteria; c__Deltaproteobacteria; o__Bdellovibrionales; f__Bdellovibrionaceae; g__Bdellovibrio; s__
69fb86a	0	0	0	0	0	185.982	0	0	0	0	0	0	0	0	0	0	0	0	k__Bacteria; p__Actinobacteria; c__Acidimicrobiia; o__Acidimicrobiales; f__; g__; s__
6a156a4	0	0	0	0	0	39.8532	0	0	0	0	0	0	0	0	0	0	0	0	k__Bacteria; p__Chloroflexi; c__Thermomicrobia; o__AKYG1722; f__; g__; s__
6a1ffed	0	0	0	0	0	0	0	0	0	0	0	0	80.0566	0	0	0	0	0	k__Bacteria; p__Gemmatimonadetes; c__Gemm-3; o__; f__; g__; s__
6a2f895	0	0	0	0	0	0	0	0	0	0	0	325.804	0	0	0	0	0	0	k__Bacteria; p__Chloroflexi; c__Chloroflexi; o__AKIW781; f__; g__; s__
6a3ef3a	0	0	0	0	0	0	0	49.0966	0	0	0	0	0	0	0	0	0	0	k__Bacteria; p__Armatimonadetes; c__0319-6E2; o__; f__; g__; s__
6a441dc	0	0	0	0	0	0	0	0	0	0	0	0	0	19.9916	0	0	0	0	k__Bacteria; p__Verrucomicrobia; c__Pedosphaerae; o__Pedosphaerales; f__Ellin517; g__; s__
6a4fcc9	0	864.823	0	0	0	0	0	0	0	285.025	0	291.144	0	0	0	0	250.223	223.85	k__Bacteria; p__Actinobacteria; c__Thermoleophilia; o__Solirubrobacterales; f__Solirubrobacteraceae; g__; s__
6a7ac8a	0	0	0	0	0	0	0	0	0	0	0	0	0	249.895	0	0	0	0	k__Bacteria; p__Acidobacteria; c__Solibacteres; o__Solibacterales; f__; g__; s__
6acd673	0	0	0	0	0	0	0	0	0	0	0	0	0	0	0	0	66.3856	41.9718	k__Bacteria; p__BRC1; c__PRR-11; o__; f__; g__; s__
6ade6ec	0	0	0	0	0	0	0	0	0	0	0	0	0	0	0	0	51.0659	0	k__Bacteria; p__Proteobacteria; c__Deltaproteobacteria; o__Myxococcales; f__Polyangiaceae; g__Sorangium; s__cellulosum
6af75c5	0	0	0	0	0	0	0	0	0	0	0	0	0	0	0	43.8578	0	0	k__Bacteria; p__Acidobacteria; c__Chloracidobacteria; o__; f__; g__; s__
6b0a31e	0	0	0	0	141.275	99.6331	149.372	133.262	127.176	106.884	154.324	103.98	169.008	0	273.571	0	0	0	k__Bacteria; p__Acidobacteria; c__Acidobacteria-6; o__iii1-15; f__; g__; s__
6b63ebd	0	0	0	0	0	0	0	0	0	0	0	0	0	0	33.1601	0	0	0	k__Bacteria; p__Acidobacteria; c__S035; o__; f__; g__; s__
6b6f783	0	644.378	0	0	0	0	0	0	0	0	0	0	0	0	0	0	0	0	k__Bacteria; p__Chloroflexi; c__Ellin6529; o__; f__; g__; s__
6b8fe19	0	0	0	0	0	0	0	0	34.6843	0	0	0	0	0	0	0	0	0	k__Bacteria; p__; c__; o__; f__; g__; s__
6bf6aa7	0	0	0	0	0	0	0	0	0	0	200.621	0	0	0	0	0	0	0	k__Bacteria; p__Armatimonadetes; c__0319-6E2; o__; f__; g__; s__
6bfbaac	0	0	0	0	0	0	0	0	0	0	0	0	0	0	0	0	20.4263	0	k__Bacteria; p__Chloroflexi; c__Anaerolineae; o__H39; f__; g__; s__
6c03246	0	0	0	0	0	0	0	0	34.6843	0	0	0	0	0	0	0	0	0	k__Bacteria; p__OD1; c__; o__; f__; g__; s__
6c33785	0	0	0	0	0	0	0	0	254.351	0	0	0	0	0	0	0	0	0	k__Bacteria; p__Actinobacteria; c__Actinobacteria; o__Actinomycetales; f__Nocardioidaceae; g__Nocardioides; s__pyridinolyticus
6c5f4f9	472.904	1865.3	1300.97	899.3	1086.05	830.276	539.399	547.076	843.984	698.311	987.674	561.492	667.139	899.624	654.913	833.298	771.095	438.372	k__Bacteria; p__Firmicutes; c__Bacilli; o__Bacillales; f__Planococcaceae; ;
6c87d83	0	0	0	397.094	0	312.184	0	0	0	0	0	0	0	0	0	0	0	0	k__Bacteria; p__Proteobacteria; c__Betaproteobacteria; o__Burkholderiales; f__; g__; s__
6c9eebe	0	0	0	0	0	86.3487	0	0	0	0	0	0	0	0	0	0	0	0	k__Bacteria; p__Bacteroidetes; c__Saprospirae; o__Saprospirales; f__Chitinophagaceae; g__Flavisolibacter; s__
6ca740b	0	0	0	0	0	225.835	323.639	238.469	312.158	391.909	0	249.552	426.969	319.866	0	372.791	183.837	0	k__Bacteria; p__Firmicutes; c__Bacilli; o__Bacillales; f__Paenibacillaceae; g__Ammoniphilus;
6cc351b	0	0	0	0	0	0	0	0	0	0	0	0	0	0	0	54.8223	0	0	k__Bacteria; ; ; ; ; ;
6cd1faf	0	0	0	0	0	0	66.3876	0	0	0	0	0	0	0	0	0	0	27.9812	k__Bacteria; p__Bacteroidetes; c__Cytophagia; o__Cytophagales; f__; g__; s__
6cdd652	0	0	0	0	0	0	0	0	0	0	0	0	0	0	0	0	117.451	116.588	k__Bacteria; p__Actinobacteria; c__Thermoleophilia; o__Solirubrobacterales; f__; g__; s__
6d6f34f	0	0	0	0	0	0	0	0	0	0	0	0	0	0	0	0	163.411	0	k__Bacteria; p__Armatimonadetes; c__0319-6E2; o__; f__; g__; s__
6d8a1e9	0	0	0	0	0	0	0	0	0	0	0	0	0	0	182.381	0	0	0	k__Bacteria; p__Firmicutes; c__Bacilli; o__Bacillales; f__Paenibacillaceae; g__Paenibacillus; s__
6db6524	0	0	0	93.4338	0	0	66.3876	84.1656	0	99.7587	0	55.456	124.533	79.9666	91.1904	153.502	127.665	158.56	k__Bacteria; p__Chloroflexi; c__TK10; o__B07_WMSP1; f__; g__; s__
6dc5ecd	0	0	0	0	335.528	0	348.535	0	231.228	484.542	339.513	298.076	471.445	669.72	630.042	537.258	403.42	139.906	k__Bacteria; p__Firmicutes; c__Bacilli; o__Bacillales; f__Bacillaceae; g__; s__
6de8fff	0	0	0	0	0	66.4221	0	0	0	0	0	0	0	0	0	0	0	69.953	k__Bacteria; p__Proteobacteria; c__Alphaproteobacteria; o__Caulobacterales; f__Caulobacteraceae; g__Phenylobacterium; s__
6e0fb65	0	0	0	0	0	0	0	0	0	0	0	0	0	0	99.4804	0	0	0	k__Bacteria; p__Actinobacteria; c__Thermoleophilia; o__Gaiellales; f__Gaiellaceae; g__; s__
6e3f32c	0	0	0	0	44.1485	0	0	0	0	0	0	0	0	0	0	0	0	0	k__Bacteria; ; ; ; ; ;
6e76097	0	0	193.214	0	0	0	0	0	0	0	0	0	0	0	0	0	0	0	k__Bacteria; p__Proteobacteria; c__Deltaproteobacteria; o__MIZ46; f__; g__; s__
6eff155	0	0	0	0	0	0	0	0	0	0	0	0	17.7904	0	0	0	0	0	k__Bacteria; p__Bacteroidetes; c__At12OctB3; o__; f__; g__; s__
6f3f68e	33.1862	0	64.4046	93.4338	44.1485	0	0	0	0	0	0	27.728	0	0	0	0	0	0	k__Bacteria; p__Proteobacteria; c__Gammaproteobacteria; o__Pseudomonadales; f__Pseudomonadaceae; g__Pseudomonas; s__stutzeri
6f89bb7	0	0	0	0	0	0	0	0	0	0	0	0	0	409.829	0	0	0	0	k__Bacteria; p__Proteobacteria; c__Betaproteobacteria; o__Burkholderiales; f__Comamonadaceae; g__Azohydromonas; s__
700aea0	0	0	0	0	0	0	0	0	0	0	0	0	0	0	49.7402	0	0	0	k__Bacteria; p__Chloroflexi; c__Chloroflexi; o__Roseiflexales; f__; g__; s__
7014b6c	0	0	0	0	0	179.34	0	0	0	0	0	166.368	0	0	0	0	0	0	k__Bacteria; p__Proteobacteria; c__Alphaproteobacteria; o__Rhodospirillales; f__Acetobacteraceae; ;
701da47	0	0	0	0	0	92.9909	0	0	0	0	0	0	0	0	0	0	137.878	0	k__Bacteria; p__Actinobacteria; c__Actinobacteria; o__Actinomycetales; f__Thermomonosporaceae; g__Actinoallomurus; s__iriomotensis
701f295	0	0	0	0	0	146.129	0	0	0	0	0	0	0	0	0	0	0	0	k__Bacteria; p__Proteobacteria; c__Betaproteobacteria; o__Burkholderiales; f__Oxalobacteraceae; ;
70210a7	0	0	0	0	0	0	0	0	0	0	0	0	0	49.9791	0	0	0	0	k__Bacteria; p__TM7; c__TM7-1; o__; f__; g__; s__
707da7f	0	0	0	0	0	0	0	0	0	0	0	0	0	0	0	0	0	79.2801	k__Bacteria; p__Proteobacteria; c__Alphaproteobacteria; o__Rhizobiales; f__Bradyrhizobiaceae; g__Balneimonas; s__
70bc982	0	0	0	0	0	0	0	0	0	0	0	0	169.008	0	182.381	0	97.0251	125.915	k__Bacteria; p__Bacteroidetes; c__Saprospirae; o__Saprospirales; f__Chitinophagaceae; g__Flavisolibacter; s__
70d2043	0	0	0	0	0	0	0	0	0	0	0	0	0	0	0	0	0	93.2707	k__Bacteria; p__Acidobacteria; c__Acidobacteria-6; o__iii1-15; f__mb2424; g__; s__
71ea163	0	0	0	0	326.699	0	0	378.745	520.264	0	0	0	0	0	0	0	0	0	k__Bacteria; p__Proteobacteria; c__Alphaproteobacteria; o__Sphingomonadales; f__Sphingomonadaceae; g__Kaistobacter; s__
720e829	0	0	0	0	0	92.9909	0	0	0	0	0	0	0	0	0	0	0	0	k__Bacteria; p__Proteobacteria; c__Alphaproteobacteria; o__Sphingomonadales; f__Sphingomonadaceae; g__Sphingomonas; s__
7245a56	0	0	0	0	0	0	0	0	0	0	0	0	0	49.9791	0	0	0	0	k__Bacteria; p__Actinobacteria; c__MB-A2-108; o__0319-7L14; f__; g__; s__
728c1ce	0	0	0	23.3584	0	0	0	0	0	0	0	0	0	0	0	0	0	0	k__Bacteria; p__BRC1; c__PRR-11; o__; f__; g__; s__
72bb339	0	0	0	0	0	0	0	0	0	228.02	0	0	0	0	0	0	0	0	k__Bacteria; p__Proteobacteria; c__Alphaproteobacteria; o__Sphingomonadales; f__Sphingomonadaceae; g__Kaistobacter; s__
72d46a9	0	118.701	0	0	0	0	0	0	0	0	0	138.64	0	0	207.251	0	0	0	k__Bacteria; p__Proteobacteria; c__Betaproteobacteria; o__; f__; g__; s__
72e7042	1501.68	2560.55	2344.33	2838.05	1244.99	1341.73	1908.64	1578.1	1456.74	1246.98	2392.02	1615.16	809.462	869.636	862.163	635.938	428.953	326.448	k__Bacteria; p__Bacteroidetes; c__Cytophagia; o__Cytophagales; f__Cytophagaceae; g__Adhaeribacter; s__	Adhaeribacter
72f27ea	0	0	0	0	0	0	0	0	0	0	0	187.164	0	0	0	0	0	0	k__Bacteria; p__Actinobacteria; c__Thermoleophilia; o__Solirubrobacterales; f__; g__; s__
731b462	0	0	0	0	0	0	0	0	335.281	0	0	0	338.017	0	306.731	416.649	342.141	158.56	k__Bacteria; p__Actinobacteria; c__Thermoleophilia; o__Solirubrobacterales; f__; g__; s__
733be3e	0	0	0	0	150.105	0	0	0	0	0	0	0	0	0	0	0	0	0	k__Bacteria; p__Bacteroidetes; c__Saprospirae; o__Saprospirales; f__Chitinophagaceae; g__Segetibacter; s__
733ff3c	0	0	0	0	0	0	0	0	0	0	169.756	0	0	0	0	0	0	0	k__Bacteria; p__Actinobacteria; c__Actinobacteria; o__Actinomycetales; f__Intrasporangiaceae; g__Phycicoccus; s__
73f9f40	0	0	0	0	0	185.982	0	224.442	196.544	185.266	0	159.436	160.113	209.912	198.961	263.147	188.944	83.9437	k__Bacteria; p__Acidobacteria; c__Chloracidobacteria; o__RB41; f__; g__; s__
73ff6c2	0	0	0	0	0	0	0	0	184.983	92.6331	0	131.708	0	0	0	153.502	81.7054	60.626	k__Bacteria; p__Gemmatimonadetes; c__Gemm-3; o__; f__; g__; s__
74218fa	0	0	0	0	0	0	0	0	0	0	0	0	0	0	0	0	0	60.626	k__Bacteria; p__Proteobacteria; c__Gammaproteobacteria; o__Xanthomonadales; f__Sinobacteraceae; g__; s__
74a26e9	82.9656	0	0	0	132.445	139.486	182.566	98.1932	161.86	149.638	246.918	138.64	240.17	379.841	190.671	328.934	275.756	205.196	k__Bacteria; p__Actinobacteria; c__Actinobacteria; o__Actinomycetales; f__Mycobacteriaceae; g__Mycobacterium; s__
74a2c0e	0	0	0	0	44.1485	0	0	0	0	0	0	0	0	0	0	0	0	0	k__Bacteria; p__Cyanobacteria; c__Synechococcophycideae; o__Pseudanabaenales; f__Pseudanabaenaceae; g__Leptolyngbya; s__
74b0dfb	0	0	0	0	0	0	0	0	0	0	0	0	0	0	0	0	25.5329	0	k__Bacteria; p__Bacteroidetes; c__Saprospirae; o__Saprospirales; f__Chitinophagaceae; g__; s__
74b331c	0	0	0	0	0	13.2844	0	0	0	0	0	0	0	0	0	0	0	0	k__Bacteria; p__Chloroflexi; c__Chloroflexi; o__AKIW781; f__; g__; s__
75705f8	0	0	0	0	0	0	0	49.0966	0	0	0	0	80.0566	0	74.6103	0	81.7054	51.2989	k__Bacteria; p__Actinobacteria; c__Thermoleophilia; o__Gaiellales; f__Gaiellaceae; g__; s__
764a006	149.338	0	128.809	93.4338	0	19.9266	0	119.235	184.983	99.7587	108.027	0	44.4759	49.9791	0	0	0	0	k__Bacteria; p__Bacteroidetes; c__Cytophagia; o__Cytophagales; f__Cytophagaceae; g__Rudanella; s__
765bb65	199.117	0	0	0	256.061	259.046	331.938	0	300.597	156.764	0	249.552	302.436	329.862	290.151	405.685	234.903	158.56	k__Bacteria; p__Actinobacteria; c__Thermoleophilia; o__Gaiellales; f__Gaiellaceae; g__; s__
76ba8f0	1493.38	1475.29	1094.88	1284.71	988.926	704.074	423.221	462.911	474.018	377.658	679.026	686.268	0	0	0	0	0	0	k__Bacteria; p__Proteobacteria; c__Betaproteobacteria; o__Burkholderiales; f__Oxalobacteraceae; ;
7764c2a	0	0	0	0	0	0	0	0	0	14.2512	0	0	0	0	0	0	0	0	k__Bacteria; p__TM7; c__SC3; o__; f__; g__; s__
77c728b	0	0	0	0	0	0	0	0	0	0	0	0	0	0	0	0	153.198	0	k__Bacteria; p__Acidobacteria; c__Acidobacteria-6; o__iii1-15; f__; g__; s__
77df092	0	0	128.809	0	0	0	0	0	0	0	0	0	0	0	0	0	0	0	k__Bacteria; p__Chloroflexi; c__Thermomicrobia; o__JG30-KF-CM45; f__; g__; s__
77fa62a	0	0	0	0	0	0	0	0	0	0	0	0	0	0	149.221	0	0	0	k__Bacteria; p__Proteobacteria; c__Alphaproteobacteria; o__Rhodospirillales; f__Rhodospirillaceae; g__; s__
78602ad	0	0	0	0	0	0	0	0	0	0	0	0	0	0	0	0	0	79.2801	k__Bacteria; p__Chloroflexi; c__Chloroflexi; o__Roseiflexales; f__; g__; s__
787996c	0	0	0	0	70.6376	0	0	0	0	0	169.756	0	0	389.837	0	0	0	0	k__Bacteria; p__Chloroflexi; c__C0119; o__; f__; g__; s__
787cd23	356.752	0	0	0	0	0	0	0	0	0	0	0	0	0	0	438.578	0	0	k__Bacteria; p__Bacteroidetes; c__Saprospirae; o__Saprospirales; f__Chitinophagaceae; g__Segetibacter; s__
78898a8	846.249	1170.05	1288.09	513.886	865.31	631.01	0	0	0	0	0	0	0	0	0	0	0	0	k__Bacteria; p__Bacteroidetes; c__Saprospirae; o__Saprospirales; f__Chitinophagaceae; g__; s__
78f3064	0	0	0	0	0	205.908	0	203.4	0	0	0	0	311.331	269.887	273.571	570.151	357.461	214.523	k__Bacteria; p__Gemmatimonadetes; c__Gemm-1; o__; f__; g__; s__
793990a	0	0	0	0	0	0	0	0	0	0	0	0	0	0	0	0	0	335.775	k__Bacteria; p__Bacteroidetes; c__Saprospirae; o__Saprospirales; f__Chitinophagaceae; g__Flavisolibacter; s__
794509b	0	0	0	0	0	0	282.147	0	0	0	0	0	160.113	0	0	350.862	362.568	228.513	k__Bacteria; p__Actinobacteria; c__MB-A2-108; o__0319-7L14; f__; g__; s__
79628f4	0	0	0	0	0	0	481.31	406.8	450.895	641.306	725.323	450.58	640.453	0	605.172	603.045	536.192	415.055	k__Bacteria; p__Firmicutes; c__Bacilli; o__Bacillales; f__Bacillaceae; g__Bacillus; s__foraminis
79636a6	157.635	0	141.69	373.735	97.1266	126.202	174.267	175.345	150.298	178.141	200.621	131.708	115.637	0	0	76.7512	0	97.9343	k__Bacteria; p__Bacteroidetes; c__Saprospirae; o__Saprospirales; f__Chitinophagaceae; g__Flavisolibacter; s__
797cccb	0	0	0	93.4338	0	0	124.477	196.386	0	192.392	0	103.98	151.218	0	0	241.218	0	0	k__Bacteria; p__Bacteroidetes; c__Saprospirae; o__Saprospirales; f__Chitinophagaceae; g__Segetibacter; s__
79a5346	0	0	0	0	0	0	290.446	0	0	0	0	0	0	0	0	0	0	0	k__Bacteria; p__Proteobacteria; c__Alphaproteobacteria; o__Sphingomonadales; f__Sphingomonadaceae; g__Kaistobacter; s__
79b3b6c	0	0	0	0	0	0	0	0	0	0	0	0	0	539.774	0	0	0	0	k__Bacteria; p__Chloroflexi; c__Thermomicrobia; o__JG30-KF-CM45; f__; g__; s__
79d45c1	0	0	0	0	0	0	282.147	0	0	0	0	0	0	0	0	0	0	0	k__Bacteria; p__Bacteroidetes; c__Cytophagia; o__Cytophagales; f__Cytophagaceae; g__Hymenobacter; s__
7a05dec	0	0	0	0	0	0	0	0	0	0	0	0	0	0	0	0	0	13.9906	k__Bacteria; p__Proteobacteria; c__Deltaproteobacteria; o__Spirobacillales; f__; g__; s__
7a3d667	0	0	0	0	0	0	0	0	0	0	0	0	0	0	0	0	40.8527	0	k__Bacteria; p__Armatimonadetes; c__OPB50; o__; f__; g__; s__
7a6d424	0	0	0	0	0	0	0	0	0	0	0	0	0	0	66.3203	0	0	0	k__Bacteria; p__Armatimonadetes; c__OPB50; o__; f__; g__; s__
7a89eb8	0	0	0	0	0	0	0	0	0	0	0	0	400.283	0	0	0	0	0	k__Bacteria; p__Verrucomicrobia; c__Spartobacteria; o__Chthoniobacterales; f__Chthoniobacteraceae; g__; s__
7aaa500	282.083	0	0	443.811	256.061	205.908	315.341	406.8	0	220.894	0	159.436	240.17	349.854	298.441	570.151	377.887	251.831	k__Bacteria; p__Actinobacteria; c__Thermoleophilia; o__Gaiellales; f__Gaiellaceae; g__; s__
7b21a59	0	0	167.452	0	0	73.0643	91.2829	70.138	104.053	0	0	76.252	71.1615	149.937	140.931	120.609	0	60.626	k__Bacteria; p__Acidobacteria; c__Solibacteres; o__Solibacterales; f__; g__; s__
7b5e8e3	0	0	0	0	0	0	0	0	0	0	0	0	0	0	0	98.6801	0	0	k__Bacteria; p__Bacteroidetes; c__Sphingobacteriia; o__Sphingobacteriales; f__; g__; s__
7b63009	0	0	0	0	0	0	0	0	0	0	0	0	0	129.946	0	0	0	0	k__Bacteria; p__Planctomycetes; c__Planctomycetia; o__Gemmatales; f__Gemmataceae; g__; s__
7b7ff57	0	0	0	0	0	46.4954	0	0	0	0	0	0	0	0	0	0	0	0	k__Bacteria; p__Proteobacteria; c__Deltaproteobacteria; o__Myxococcales; f__Haliangiaceae; g__; s__
7b85151	0	0	0	0	0	59.7799	66.3876	77.1518	0	71.2562	0	117.844	0	119.95	132.641	131.573	91.9186	0	k__Bacteria; p__FBP; c__; o__; f__; g__; s__
7b86299	439.717	474.805	502.355	875.942	459.144	378.606	788.352	778.532	508.703	505.919	447.54	603.084	346.912	599.749	364.761	0	0	158.56	k__Bacteria; p__Proteobacteria; c__Alphaproteobacteria; o__Rhodobacterales; f__Rhodobacteraceae; g__Rubellimicrobium; s__
7b8d063	1186.41	1560.07	1030.47	1191.28	538.611	737.285	663.876	378.745	381.527	299.276	354.945	519.9	0	0	132.641	0	163.411	0	k__Bacteria; p__Thermi; c__Deinococci; o__Deinococcales; f__Deinococcaceae; g__Deinococcus; s__
7bb1b59	0	0	0	0	0	39.8532	0	0	0	0	0	0	0	0	0	0	0	0	k__Bacteria; p__Planctomycetes; c__Planctomycetia; o__Gemmatales; f__Gemmataceae; g__; s__
7bdf4bd	0	0	0	0	0	0	0	0	34.6843	0	0	0	0	0	0	0	0	0	k__Bacteria; p__Firmicutes; c__Bacilli; o__Bacillales; f__Pasteuriaceae; g__Pasteuria; s__
7be8e90	0	0	0	0	0	0	215.76	0	0	0	0	0	0	0	0	0	0	0	k__Bacteria; p__Planctomycetes; c__Phycisphaerae; o__WD2101; f__; g__; s__
7bef495	0	0	0	0	0	0	0	0	0	0	0	0	0	0	0	0	0	55.9624	k__Bacteria; p__Chloroflexi; c__TK10; o__AKYG885; f__Dolo_23; g__; s__
7c00579	66.3724	0	0	0	105.956	159.413	174.267	161.317	115.614	121.136	138.892	152.504	169.008	0	223.831	241.218	153.198	163.224	k__Bacteria; p__Acidobacteria; c__Chloracidobacteria; o__RB41; f__; g__; s__
7c0b904	0	0	0	0	0	0	0	0	0	0	339.513	0	0	0	0	0	0	0	k__Bacteria; p__Acidobacteria; c__Acidobacteria-6; o__iii1-15; f__; g__; s__
7c1359a	0	0	0	35.0377	0	0	0	0	0	0	0	0	0	0	0	0	0	0	k__Bacteria; p__Chloroflexi; c__TK10; o__; f__; g__; s__
7c72f90	0	0	0	0	0	0	0	0	0	0	0	0	0	0	0	0	35.7461	0	k__Bacteria; p__Planctomycetes; c__Planctomycetia; o__Gemmatales; f__Gemmataceae; g__; s__
7c759b3	0	0	0	0	0	0	0	0	0	35.6281	0	0	0	0	0	0	0	0	k__Bacteria; p__Bacteroidetes; c__Saprospirae; o__Saprospirales; f__Chitinophagaceae; g__; s__
7cc73e1	0	0	0	0	0	0	0	0	0	0	0	27.728	0	0	0	0	0	0	k__Bacteria; p__Chloroflexi; c__Chloroflexi; o__Roseiflexales; f__Kouleothrixaceae; g__; s__
7cf4798	0	0	0	0	44.1485	0	66.3876	112.221	0	0	138.892	0	97.847	0	58.0302	0	0	65.2895	k__Bacteria; p__Chloroflexi; c__C0119; o__; f__; g__; s__
7cf6d72	0	0	0	0	0	0	0	0	0	0	0	0	0	0	0	98.6801	0	0	k__Bacteria; p__BRC1; c__PRR-11; o__; f__; g__; s__
7d88cb8	0	0	0	0	0	0	423.221	0	0	0	0	0	0	0	0	0	188.944	0	k__Bacteria; p__Firmicutes; c__Bacilli; o__Bacillales; f__Bacillaceae; g__Bacillus; s__muralis
7d99f9a	0	0	0	0	0	99.6331	0	0	0	0	0	0	142.323	0	66.3203	153.502	132.771	60.626	k__Bacteria; p__Actinobacteria; c__Thermoleophilia; o__Solirubrobacterales; f__; g__; s__
7ddb617	0	0	0	0	0	0	0	0	0	0	0	0	0	0	0	0	137.878	0	k__Bacteria; p__Actinobacteria; c__Actinobacteria; o__Actinomycetales; f__Kineosporiaceae; g__; s__
7dffac4	0	0	0	0	0	0	0	0	0	49.8794	0	0	0	0	0	0	0	0	k__Bacteria; p__Verrucomicrobia; c__Pedosphaerae; o__Pedosphaerales; f__; g__; s__
7e0b3dd	0	0	0	0	150.105	0	0	0	300.597	206.643	277.783	124.776	257.96	189.921	0	328.934	137.878	83.9437	k__Bacteria; p__Firmicutes; c__Bacilli; o__Bacillales; f__Bacillaceae; g__Bacillus;
7e20073	0	0	0	0	0	0	0	0	0	0	0	0	0	0	0	0	0	23.3177	k__Bacteria; p__Actinobacteria; c__MB-A2-108; o__0319-7L14; f__; g__; s__
7e31639	0	0	0	0	0	0	0	0	0	0	0	20.796	0	0	0	0	0	0	k__Bacteria; p__TM7; c__TM7-3; o__; f__; g__; s__
7ef479f	0	0	0	0	0	0	0	0	0	0	0	0	0	0	0	197.36	0	0	k__Bacteria; p__Actinobacteria; c__Actinobacteria; o__Actinomycetales; f__Pseudonocardiaceae; g__; s__
7ef5484	0	0	0	0	0	0	0	0	0	0	0	0	26.6855	0	0	0	0	0	k__Bacteria; p__Chloroflexi; c__Anaerolineae; o__GCA004; f__; g__; s__
7efbd88	0	0	0	46.7169	0	0	0	0	0	0	0	0	0	0	0	0	0	0	k__Bacteria; p__Bacteroidetes; c__Cytophagia; o__Cytophagales; f__Cytophagaceae; g__; s__
7f4d65e	0	0	0	0	0	0	0	0	0	0	0	62.388	0	0	0	0	0	0	k__Bacteria; p__Bacteroidetes; c__Saprospirae; o__Saprospirales; f__Chitinophagaceae; g__; s__
7fb2f57	257.193	457.847	0	0	0	405.175	240.655	210.414	485.58	327.779	447.54	325.804	0	0	555.432	493.4	337.035	662.222	k__Bacteria; p__Actinobacteria; c__Actinobacteria; o__Actinomycetales; f__Pseudonocardiaceae; g__; s__
7ff3469	12760.1	18585.2	15044.9	18359.7	14992.8	14818.8	19186	10184	7514.92	7845.31	12793.5	11375.4	3086.63	4548.1	3340.88	2993.3	1904.76	1375.74	k__Bacteria; p__Actinobacteria; c__Actinobacteria; o__Actinomycetales; f__Micrococcaceae; g__Arthrobacter;	Arthrobacter/Pseudarthrobacter
8008b17	0	0	0	0	0	0	0	0	0	0	169.756	0	0	0	41.4502	0	0	0	k__Bacteria; p__Acidobacteria; c__iii1-8; o__DS-18; f__; g__; s__
80156a4	66.3724	0	0	140.151	0	0	0	119.235	0	78.3818	0	0	0	0	0	0	0	0	k__Bacteria; p__Bacteroidetes; c__Cytophagia; o__Cytophagales; f__Cytophagaceae; g__Rhodocytophaga; s__
803ad5d	0	0	0	0	0	0	0	0	0	0	0	0	0	0	0	142.538	0	0	k__Bacteria; p__Chloroflexi; c__Chloroflexi; o__Roseiflexales; f__Kouleothrixaceae; g__; s__
805e0e9	0	0	0	0	17.6594	0	0	0	0	0	0	0	0	0	0	0	0	0	k__Bacteria; p__Chloroflexi; c__Gitt-GS-136; o__; f__; g__; s__
8087f80	0	33.9146	0	0	0	0	0	0	0	0	0	0	0	0	0	0	0	0	k__Bacteria; p__Proteobacteria; ; ; ; ;
809fb59	0	0	0	0	0	0	0	378.745	0	413.286	0	367.396	498.13	389.837	0	0	0	0	k__Bacteria; p__Firmicutes; c__Bacilli; o__Bacillales; f__Bacillaceae; g__Paucisalibacillus; s__globulus
810d504	0	0	0	0	0	0	0	0	0	0	0	0	0	0	0	87.7156	0	0	k__Bacteria; p__Bacteroidetes; c__Cytophagia; o__Cytophagales; f__Cytophagaceae; g__; s__
8135bee	0	0	0	0	0	0	0	0	0	0	0	20.796	0	0	0	0	0	0	k__Bacteria; p__Firmicutes; c__Clostridia; o__Clostridiales; f__Ruminococcaceae; g__Ruminococcus; s__bromii
8138d6a	0	0	0	0	0	0	0	0	0	0	0	0	0	0	0	0	0	55.9624	k__Bacteria; p__Proteobacteria; c__Alphaproteobacteria; o__Rhizobiales; ; ;
8154c98	1675.9	1882.26	2099.59	2464.32	2233.91	2417.76	3028.93	2882.67	3375.94	2814.62	3642.05	3077.81	2908.72	3968.34	3075.6	4352.89	3069.06	2238.5	k__Bacteria; p__Actinobacteria; c__Rubrobacteria; o__Rubrobacterales; f__Rubrobacteraceae; g__Rubrobacter; s__	Rubrobacter
81d0969	0	0	0	0	0	0	0	0	0	0	0	0	0	29.9875	0	0	0	0	k__Bacteria; ; ; ; ; ;
81f4a5b	0	0	0	0	0	0	0	0	0	0	0	0	115.637	0	0	0	0	0	k__Bacteria; p__FBP; c__; o__; f__; g__; s__
82016ee	0	0	0	0	0	0	0	42.0828	0	0	0	0	0	0	0	0	0	0	k__Bacteria; p__Gemmatimonadetes; c__Gemm-3; o__; f__; g__; s__
824d32c	0	0	0	0	0	0	0	0	0	14.2512	0	0	0	0	0	0	0	0	k__Bacteria; p__Proteobacteria; ; ; ; ;
82a8dad	0	0	0	0	0	0	124.477	0	0	0	0	0	0	0	0	0	0	0	k__Bacteria; p__Thermi; c__Deinococci; o__Deinococcales; f__Deinococcaceae; g__Deinococcus; s__
82ecbef	0	0	0	0	0	0	0	0	0	0	0	76.252	0	0	0	0	97.0251	0	k__Bacteria; p__Chloroflexi; c__Chloroflexi; o__AKIW781; f__; g__; s__
82f7f4b	0	0	0	0	0	0	0	0	0	0	0	0	0	79.9666	0	0	0	0	k__Bacteria; p__Chloroflexi; c__C0119; o__; f__; g__; s__
83a21aa	0	0	0	0	0	0	0	0	0	0	0	0	0	0	0	32.8934	0	0	k__Bacteria; p__Acidobacteria; c__Chloracidobacteria; o__11-24; f__; g__; s__
83a621e	0	0	0	0	0	0	0	0	0	0	0	0	17.7904	0	0	0	0	0	k__Bacteria; p__Proteobacteria; c__Gammaproteobacteria; o__Legionellales; f__; g__; s__
83e948f	0	0	180.333	0	150.105	0	248.953	280.552	312.158	263.648	262.351	256.484	435.864	199.916	0	460.507	224.69	181.878	k__Bacteria; p__Firmicutes; c__Bacilli; o__Bacillales; f__Bacillaceae; g__Bacillus; s__flexus
83f28b4	0	0	0	0	0	0	0	0	0	0	0	0	80.0566	0	0	0	0	0	k__Bacteria; p__Armatimonadetes; c__OPB50; o__; f__; g__; s__
843da8c	0	0	0	0	0	259.046	273.849	322.635	312.158	220.894	370.378	270.348	418.074	289.879	273.571	493.4	342.141	298.466	k__Bacteria; p__Gemmatimonadetes; c__Gemm-1; o__; f__; g__; s__
849115f	0	0	0	0	0	0	0	0	0	0	0	0	0	0	0	0	51.0659	0	k__Bacteria; p__Cyanobacteria; c__ML635J-21; o__; f__; g__; s__
84bedb7	0	0	0	0	0	33.211	0	0	0	0	0	0	0	0	0	0	0	0	k__Bacteria; p__FBP; c__; o__; f__; g__; s__
84d35a7	0	0	0	0	0	0	157.67	0	0	0	0	0	0	0	0	0	0	0	k__Bacteria; p__Proteobacteria; c__Alphaproteobacteria; o__Rhizobiales; f__Beijerinckiaceae; g__; s__
8545db3	141.041	0	0	0	176.594	0	0	168.331	0	0	0	187.164	0	0	0	0	0	0	k__Bacteria; p__Proteobacteria; c__Betaproteobacteria; o__Burkholderiales; f__; g__; s__
8562afa	157.635	0	0	455.49	0	431.743	0	336.662	369.966	363.407	462.972	422.852	489.235	469.804	646.623	888.121	449.38	396.401	k__Bacteria; p__Acidobacteria; c__Chloracidobacteria; o__RB41; f__; g__; s__
8566ea1	0	0	141.69	0	0	0	0	0	0	0	0	0	0	0	0	0	0	0	k__Bacteria; p__Chloroflexi; c__Ellin6529; o__; f__; g__; s__
8623acb	0	0	0	0	0	0	0	0	0	0	0	0	0	0	0	0	66.3856	0	k__Bacteria; p__Actinobacteria; c__MB-A2-108; o__0319-7L14; f__; g__; s__
862d957	0	0	0	0	0	0	0	0	0	0	0	0	0	0	0	32.8934	0	0	k__Bacteria; p__Firmicutes; c__Bacilli; o__Bacillales; f__Thermoactinomycetaceae; g__Shimazuella; s__
8668ae6	0	0	0	0	0	0	0	0	0	0	0	0	0	0	0	0	86.812	0	k__Bacteria; p__Chloroflexi; c__Anaerolineae; o__S0208; f__; g__; s__
867bce9	0	0	0	268.622	0	312.184	373.43	371.731	381.527	427.537	570.999	429.784	0	389.837	389.632	844.263	388.101	307.793	k__Bacteria; p__Actinobacteria; c__Rubrobacteria; o__Rubrobacterales; f__Rubrobacteraceae; g__Rubrobacter; s__
86ccd0a	0	0	0	116.792	0	0	0	0	0	0	0	0	88.9518	0	0	0	0	0	k__Bacteria; p__Bacteroidetes; c__Saprospirae; o__Saprospirales; f__Chitinophagaceae; g__Flavisolibacter; s__
86e375d	0	0	0	0	0	0	0	0	0	0	0	0	35.5807	0	0	0	0	0	k__Bacteria; p__Bacteroidetes; c__Cytophagia; o__Cytophagales; f__Cytophagaceae; g__; s__
86e598e	0	0	0	0	0	0	0	140.276	0	0	0	0	0	0	0	0	0	0	k__Bacteria; p__Firmicutes; c__Bacilli; o__Bacillales; f__Paenibacillaceae; g__Paenibacillus; s__chondroitinus
86e6caf	506.09	0	515.236	899.3	406.166	777.138	365.132	624.228	1017.41	655.557	1250.02	686.268	302.436	399.833	779.263	1129.34	638.323	498.998	k__Bacteria; p__Bacteroidetes; c__Saprospirae; o__Saprospirales; f__Chitinophagaceae; g__Segetibacter; s__
872b134	0	0	0	0	0	0	0	0	0	0	0	97.048	160.113	0	0	0	0	74.6166	k__Bacteria; p__Proteobacteria; c__Deltaproteobacteria; o__Syntrophobacterales; f__Syntrophobacteraceae; g__; s__
875ed23	0	0	0	0	0	0	0	0	0	35.6281	0	0	0	0	0	0	0	0	k__Bacteria; p__Planctomycetes; c__Planctomycetia; o__Gemmatales; f__Gemmataceae; g__Gemmata; s__
8794c44	41.4828	0	0	0	0	0	0	0	0	0	0	69.32	0	0	0	0	66.3856	0	k__Bacteria; p__Proteobacteria; c__Alphaproteobacteria; o__Rhodospirillales; f__Acetobacteraceae; g__; s__
87a34da	0	0	0	0	0	0	0	0	0	192.392	0	0	0	0	0	0	0	0	k__Bacteria; p__Proteobacteria; c__Alphaproteobacteria; o__Rhizobiales; f__Hyphomicrobiaceae; g__Rhodoplanes; s__
87e4dd1	0	0	0	0	0	185.982	0	203.4	0	0	0	0	0	0	0	0	0	0	k__Bacteria; p__Proteobacteria; c__Alphaproteobacteria; o__Rhizobiales; f__Hyphomicrobiaceae; g__Rhodoplanes; s__
883d971	0	0	0	0	0	0	0	0	0	0	0	0	0	0	91.1904	0	0	0	k__Bacteria; p__Chloroflexi; c__Chloroflexi; o__Roseiflexales; f__; g__; s__
88b71e1	107.855	0	0	315.339	185.424	0	240.655	154.304	0	121.136	0	173.3	88.9518	0	0	0	71.4922	83.9437	k__Bacteria; p__Bacteroidetes; c__Cytophagia; o__Cytophagales; f__Cytophagaceae; g__Adhaeribacter; s__
88dd5d0	0	0	0	0	0	0	0	0	0	0	0	0	0	19.9916	0	0	0	0	k__Bacteria; p__Proteobacteria; c__Deltaproteobacteria; o__MIZ46; f__; g__; s__
890b292	0	0	0	0	0	0	0	154.304	0	0	0	0	0	0	0	0	0	163.224	k__Bacteria; p__Actinobacteria; c__Rubrobacteria; o__Rubrobacterales; f__Rubrobacteraceae; g__Rubrobacter; s__
893ed8d	0	0	0	0	0	0	0	0	0	0	0	0	0	0	0	0	0	23.3177	k__Bacteria; p__Chloroflexi; c__Chloroflexi; o__Herpetosiphonales; f__; g__; s__
896075d	0	0	0	0	0	0	0	0	0	0	0	0	0	0	0	65.7867	0	0	k__Bacteria; p__Verrucomicrobia; c__Pedosphaerae; o__Pedosphaerales; f__Ellin517; g__; s__
8a535d9	0	0	0	0	0	0	290.446	0	0	0	0	0	0	0	0	0	0	0	k__Bacteria; p__Bacteroidetes; c__Cytophagia; o__Cytophagales; f__Cytophagaceae; g__Adhaeribacter; s__
8a615ad	0	0	0	0	0	0	0	0	0	0	0	0	0	179.925	0	0	0	0	k__Bacteria; p__Acidobacteria; c__Solibacteres; o__Solibacterales; f__; g__; s__
8a7e914	0	0	0	0	0	0	0	91.1794	0	0	0	0	0	0	0	197.36	0	0	k__Bacteria; p__Actinobacteria; c__Thermoleophilia; o__Solirubrobacterales; f__; g__; s__
8a99025	0	0	0	0	0	0	0	357.704	0	0	0	0	0	0	0	0	0	0	k__Bacteria; p__Acidobacteria; c__Solibacteres; o__Solibacterales; f__; g__; s__
8aa6349	0	0	0	0	0	0	0	0	0	0	0	0	0	0	0	0	0	83.9437	k__Bacteria; p__Actinobacteria; c__Thermoleophilia; o__Solirubrobacterales; f__Solirubrobacteraceae; g__; s__
8ad6671	0	0	0	0	0	0	0	0	0	0	0	0	0	0	24.8701	0	0	0	k__Bacteria; p__Chloroflexi; c__Anaerolineae; o__A31; f__; g__; s__
8b49e37	365.048	203.488	218.975	385.414	273.721	458.312	489.608	434.855	381.527	427.537	617.296	471.376	676.034	799.666	870.453	910.049	786.414	685.54	k__Bacteria; p__Chloroflexi; c__TK10; o__B07_WMSP1; f__; g__; s__
8b7f6e2	0	0	0	0	0	0	0	0	0	42.7537	0	0	0	0	0	0	0	0	k__Bacteria; p__Armatimonadetes; c__OPB50; o__; f__; g__; s__
8b88a13	0	0	0	0	0	152.771	0	0	0	0	0	0	0	0	0	0	0	0	k__Bacteria; p__Acidobacteria; c__Solibacteres; o__Solibacterales; f__; g__; s__
8befccc	1178.11	1322.67	1494.19	969.376	609.249	611.083	1103.69	638.256	716.808	527.296	1033.97	817.976	204.589	259.891	290.151	328.934	148.091	139.906	k__Bacteria; p__Proteobacteria; c__Alphaproteobacteria; o__Sphingomonadales; f__Sphingomonadaceae; g__Kaistobacter; s__
8bfa6f0	0	0	0	0	0	0	0	0	0	0	0	0	0	0	124.35	0	0	37.3083	k__Bacteria; p__Planctomycetes; c__Phycisphaerae; o__WD2101; f__; g__; s__
8c1d90b	116.152	0	0	0	0	0	0	0	0	0	0	0	0	0	0	0	0	0	k__Bacteria; p__Verrucomicrobia; c__Spartobacteria; o__Chthoniobacterales; f__Chthoniobacteraceae; g__; s__
8c5b136	0	0	0	0	0	0	0	0	150.298	0	0	0	0	0	0	0	0	0	k__Bacteria; p__Actinobacteria; c__Acidimicrobiia; o__Acidimicrobiales; f__; g__; s__
8cd3f03	0	0	0	0	0	0	66.3876	0	0	0	0	0	0	0	0	0	0	0	k__Bacteria; p__Firmicutes; c__Bacilli; o__Bacillales; f__Thermoactinomycetaceae; g__Shimazuella; s__
8cf0682	0	0	0	0	0	0	0	0	0	0	0	0	0	0	0	0	20.4263	0	k__Bacteria; p__Proteobacteria; c__Alphaproteobacteria; o__Rickettsiales; f__mitochondria; g__Vermamoeba; s__vermiformis
8d455bc	0	0	0	0	0	0	0	0	0	0	0	0	0	0	0	0	0	69.953	k__Bacteria; p__Bacteroidetes; c__Cytophagia; o__Cytophagales; f__Cytophagaceae; g__Hymenobacter; s__
8d4ae62	0	0	0	0	423.825	0	464.713	322.635	0	277.899	0	346.6	0	689.712	704.653	0	342.141	345.102	k__Bacteria; p__Bacteroidetes; c__Saprospirae; o__Saprospirales; f__Chitinophagaceae; g__Segetibacter; s__
8d6f159	0	0	0	0	0	0	0	0	0	0	0	0	0	0	58.0302	0	0	0	k__Bacteria; p__Armatimonadetes; c__0319-6E2; o__; f__; g__; s__
8d844c2	0	0	0	0	0	0	58.0891	0	0	0	0	0	0	0	0	0	0	0	k__Bacteria; p__Actinobacteria; c__MB-A2-108; o__0319-7L14; f__; g__; s__
8d888fb	0	0	0	0	17.6594	0	0	0	0	0	0	0	0	0	0	0	0	0	k__Bacteria; p__Chloroflexi; c__TK17; o__; f__; g__; s__
8d9cf34	0	0	0	0	0	0	0	0	0	0	0	0	0	0	0	0	0	102.598	k__Bacteria; p__Gemmatimonadetes; c__Gemm-3; o__; f__; g__; s__
8deb66a	0	0	0	0	0	0	0	0	0	0	0	0	0	359.849	0	153.502	112.345	0	k__Bacteria; p__Armatimonadetes; c__0319-6E2; o__; f__; g__; s__
8df2b2e	10470.3	11276.6	8836.3	19796.3	12105.5	8541.88	22132	3570.02	4913.6	8622	7484.72	7521.22	489.235	759.682	464.242	493.4	280.862	265.822	k__Bacteria; p__Proteobacteria; c__Betaproteobacteria; o__Burkholderiales; f__Oxalobacteraceae; ;	Massilia
8e667cf	0	0	0	0	0	0	0	0	0	0	0	0	0	0	281.861	0	0	0	k__Bacteria; p__Proteobacteria; c__Alphaproteobacteria; o__Sphingomonadales; f__Sphingomonadaceae; ;
8eaa601	0	0	167.452	0	0	0	0	0	0	0	0	0	0	0	0	0	61.279	65.2895	k__Bacteria; p__Actinobacteria; c__Actinobacteria; o__Actinomycetales; f__Micromonosporaceae; ;
8ef746e	0	0	0	0	0	0	0	0	0	0	0	0	0	0	0	65.7867	0	0	k__Bacteria; p__Chloroflexi; c__Chloroflexi; o__Roseiflexales; f__Kouleothrixaceae; g__; s__
8f10031	141.041	0	115.928	0	0	0	0	140.276	196.544	0	0	97.048	0	0	0	0	0	0	k__Bacteria; p__Bacteroidetes; c__Cytophagia; o__Cytophagales; f__Cytophagaceae; g__Adhaeribacter; s__
8f35150	0	0	0	0	0	0	0	0	0	0	0	0	169.008	0	0	219.289	122.558	121.252	k__Bacteria; p__Actinobacteria; c__MB-A2-108; o__0319-7L14; f__; g__; s__
8f523e1	0	0	0	0	0	39.8532	0	0	0	0	108.027	0	133.428	0	0	109.645	0	0	k__Bacteria; p__Bacteroidetes; c__Cytophagia; o__Cytophagales; f__Cytophagaceae; g__Rhodocytophaga; s__
8f6bd73	0	0	0	0	0	0	0	0	0	85.5075	0	0	71.1615	0	0	0	0	46.6354	k__Bacteria; p__Firmicutes; c__Bacilli; o__Bacillales; f__Paenibacillaceae; g__Paenibacillus; s__
8f85a01	348.455	881.78	0	0	414.996	0	365.132	533.049	0	0	0	311.94	0	889.628	0	0	265.542	200.532	k__Bacteria; p__Acidobacteria; c__Acidobacteria-6; o__iii1-15; f__; g__; s__
8f86eee	0	0	0	0	0	0	0	112.221	0	0	0	0	0	0	0	0	0	0	k__Bacteria; p__Proteobacteria; c__Alphaproteobacteria; o__Rhizobiales; f__Bradyrhizobiaceae; g__Bradyrhizobium; s__
8f9067c	0	0	0	0	0	0	0	0	0	0	0	0	0	19.9916	0	0	0	0	k__Bacteria; p__Cyanobacteria; c__4C0d-2; o__SM1D11; f__; g__; s__
902faf3	0	0	0	0	0	0	33.1938	0	0	0	0	0	0	0	0	0	0	0	k__Bacteria; p__Proteobacteria; c__Alphaproteobacteria; o__Rhodospirillales; f__Rhodospirillaceae; g__; s__
906ce51	0	0	0	0	291.38	0	0	0	0	0	0	0	542.606	0	273.571	0	255.329	0	k__Bacteria; p__Gemmatimonadetes; c__Gemmatimonadetes; ; ; ;
90968ed	0	0	0	0	0	0	0	0	0	0	0	173.3	0	0	0	0	0	0	k__Bacteria; p__Actinobacteria; c__Thermoleophilia; o__Solirubrobacterales; f__; g__; s__
909ad86	0	0	0	0	0	0	0	0	0	235.146	0	0	275.751	0	0	0	0	0	k__Bacteria; p__Proteobacteria; c__Alphaproteobacteria; o__Sphingomonadales; f__Sphingomonadaceae; g__Kaistobacter; s__
90ad71d	0	0	25.7618	0	0	0	0	0	0	0	0	0	0	0	0	0	0	0	k__Bacteria; p__Cyanobacteria; c__ML635J-21; o__; f__; g__; s__
915a587	0	0	0	93.4338	97.1266	139.486	0	0	0	121.136	0	131.708	0	119.95	149.221	0	0	97.9343	k__Bacteria; p__Proteobacteria; c__Alphaproteobacteria; o__Rhodospirillales; f__Rhodospirillaceae; g__; s__
91701a4	456.311	695.25	734.212	408.773	291.38	318.826	580.891	329.648	0	520.17	0	478.308	0	0	0	0	0	0	k__Bacteria; p__Proteobacteria; c__Alphaproteobacteria; o__Sphingomonadales; f__Sphingomonadaceae; g__Sphingomonas; s__
917e1e7	0	0	0	0	0	146.129	0	0	0	0	0	0	0	0	0	0	137.878	163.224	k__Bacteria; p__Chloroflexi; c__Gitt-GS-136; o__; f__; g__; s__
91b56a8	0	0	0	186.868	0	0	0	175.345	0	206.643	0	221.824	0	319.866	223.831	252.182	153.198	0	k__Bacteria; p__Actinobacteria; c__Thermoleophilia; o__Solirubrobacterales; f__Conexibacteraceae; g__; s__
91f232a	0	0	0	0	0	0	0	0	0	28.5025	0	0	0	0	0	0	0	0	k__Bacteria; p__Proteobacteria; c__Deltaproteobacteria; o__Spirobacillales; f__; g__; s__
921ee9f	0	0	0	0	0	0	0	0	0	0	0	0	0	0	0	0	61.279	0	k__Bacteria; p__Actinobacteria; c__Acidimicrobiia; o__Acidimicrobiales; f__EB1017; g__; s__
9252f4d	0	0	0	0	0	0	0	0	0	0	0	0	0	0	0	0	112.345	0	k__Bacteria; p__Proteobacteria; c__Alphaproteobacteria; o__Caulobacterales; f__Caulobacteraceae; g__; s__
926cde2	0	0	51.5236	0	26.4891	0	0	0	0	49.8794	46.2972	62.388	0	0	0	120.609	0	65.2895	k__Bacteria; p__Gemmatimonadetes; c__; o__; f__; g__; s__
9299db7	0	0	0	93.4338	0	0	0	0	0	0	0	0	0	0	0	0	0	0	k__Bacteria; p__Proteobacteria; c__Deltaproteobacteria; o__Myxococcales; f__Polyangiaceae; g__; s__
92d58e1	0	0	0	0	0	0	0	0	0	0	0	0	0	0	0	0	0	41.9718	k__Bacteria; p__Planctomycetes; c__Phycisphaerae; o__WD2101; f__; g__; s__
92f1720	0	0	0	0	0	0	74.686	77.1518	0	0	0	90.116	44.4759	0	0	0	45.9593	0	k__Bacteria; p__Proteobacteria; c__Alphaproteobacteria; o__Rhizobiales; f__Methylobacteriaceae; g__; s__
9305a9c	0	0	0	0	0	0	0	0	0	0	0	0	0	0	0	0	0	51.2989	k__Bacteria; p__Proteobacteria; c__Deltaproteobacteria; o__Entotheonellales; f__Entotheonellaceae; g__; s__
930e32c	0	0	0	23.3584	0	0	0	0	0	0	0	0	0	0	0	0	0	0	k__Bacteria; ; ; ; ; ;
932a5ed	0	0	0	0	0	0	0	315.621	0	0	0	214.892	0	299.875	256.991	208.325	0	0	k__Bacteria; p__Bacteroidetes; c__Saprospirae; o__Saprospirales; f__Chitinophagaceae; g__Segetibacter; s__
932a606	0	0	0	0	0	0	307.042	406.8	312.158	292.15	648.161	207.96	498.13	549.77	588.592	745.583	515.765	349.765	k__Bacteria; p__Acidobacteria; c__Chloracidobacteria; o__RB41; f__; g__; s__
932aef3	66.3724	0	0	0	0	0	66.3876	0	0	0	154.324	0	0	0	0	0	0	0	k__Bacteria; p__Proteobacteria; c__Alphaproteobacteria; o__Rhodospirillales; f__Acetobacteraceae; g__Roseococcus; s__
932d94a	0	0	0	0	0	46.4954	0	49.0966	0	42.7537	0	110.912	80.0566	0	0	208.325	107.238	55.9624	k__Bacteria; p__Proteobacteria; c__Alphaproteobacteria; o__Rhodospirillales; f__Rhodospirillaceae; g__; s__
9336e5c	0	0	0	0	0	0	0	0	0	0	0	55.456	0	0	0	0	0	0	k__Bacteria; p__Planctomycetes; c__Planctomycetia; o__Pirellulales; f__Pirellulaceae; g__A17; s__
933eea4	0	0	0	0	0	0	0	0	0	0	0	0	0	0	0	0	56.1724	0	k__Bacteria; p__Gemmatimonadetes; c__Gemm-3; o__; f__; g__; s__
935f337	0	0	0	0	0	0	0	35.069	0	0	0	0	0	0	0	0	0	0	k__Bacteria; p__Elusimicrobia; c__Elusimicrobia; o__FAC88; f__; g__; s__
93730b6	0	0	0	0	0	0	33.1938	0	0	0	0	0	0	0	0	0	0	0	k__Bacteria; p__Actinobacteria; c__MB-A2-108; o__; f__; g__; s__
93a299b	0	0	0	151.83	0	0	0	0	0	0	0	117.844	0	159.933	0	0	0	0	k__Bacteria; p__Actinobacteria; c__Actinobacteria; o__Actinomycetales; f__Intrasporangiaceae; ;
93b3934	0	0	0	0	0	0	0	0	0	0	0	0	0	0	0	0	0	195.869	k__Bacteria; p__Actinobacteria; c__Actinobacteria; o__Actinomycetales; f__Micromonosporaceae; g__Virgisporangium; s__ochraceum
93b9137	0	0	0	0	0	0	0	0	0	0	0	0	0	19.9916	0	0	0	0	k__Bacteria; p__; c__; o__; f__; g__; s__
93ba7e9	82.9656	0	0	0	0	0	0	0	0	0	0	0	0	0	0	0	0	0	k__Bacteria; p__Chloroflexi; c__TK10; o__AKYG885; f__Dolo_23; g__; s__
93ca431	0	0	0	0	0	172.697	0	245.483	450.895	0	0	0	0	0	373.051	0	240.01	0	k__Bacteria; p__Chloroflexi; c__Ellin6529; o__; f__; g__; s__
941b3d5	0	0	0	0	0	0	0	0	0	0	0	0	0	0	66.3203	0	0	0	k__Bacteria; p__Actinobacteria; c__MB-A2-108; o__0319-7L14; f__; g__; s__
945184b	0	0	0	0	0	0	0	0	0	0	0	0	0	0	0	0	311.502	0	k__Bacteria; p__Proteobacteria; c__Gammaproteobacteria; o__Enterobacteriales; f__Enterobacteriaceae; ;
9463f8f	0	0	0	0	0	0	0	21.0414	0	0	0	0	0	0	0	0	0	0	k__Bacteria; p__Actinobacteria; c__Actinobacteria; o__Actinomycetales; ; ;
94d2011	0	0	0	0	0	212.551	0	0	0	0	0	0	0	0	0	0	0	0	k__Bacteria; p__Actinobacteria; c__Actinobacteria; o__Actinomycetales; f__Nocardioidaceae; ;
9512f84	0	0	0	0	0	0	0	0	670.563	0	0	582.288	355.807	0	0	0	270.649	326.448	k__Bacteria; p__Acidobacteria; c__Chloracidobacteria; o__RB41; f__; g__; s__
953941d	0	0	0	0	26.4891	0	33.1938	0	80.93	0	0	55.456	35.5807	0	0	0	40.8527	18.6541	k__Bacteria; p__Chloroflexi; c__Chloroflexi; o__AKIW781; f__; g__; s__
959ae19	0	0	180.333	0	0	0	0	0	0	0	0	0	0	0	0	0	0	144.57	k__Bacteria; p__Actinobacteria; c__Thermoleophilia; o__Solirubrobacterales; f__; g__; s__
95cc9b9	0	0	0	0	0	0	0	0	0	0	0	0	0	0	0	0	0	37.3083	k__Bacteria; p__Bacteroidetes; c__Cytophagia; o__Cytophagales; f__Cytophagaceae; g__Hymenobacter; s__
95ff44b	0	0	25.7618	0	0	0	0	0	0	0	0	0	0	0	0	0	0	0	k__Bacteria; p__Proteobacteria; c__Deltaproteobacteria; o__Myxococcales; f__; g__; s__
96cd67c	0	0	0	0	0	0	0	0	0	0	0	0	0	0	356.471	0	0	0	k__Bacteria; p__Actinobacteria; c__Thermoleophilia; o__Solirubrobacterales; f__Conexibacteraceae; g__; s__
96e0833	0	0	0	0	0	0	0	0	0	0	0	0	0	0	0	32.8934	0	0	k__Bacteria; p__Bacteroidetes; c__Rhodothermi; o__Rhodothermales; f__Rhodothermaceae; g__; s__
9729cb0	99.5587	0	0	303.66	176.594	252.404	298.744	266.524	219.667	406.16	385.81	395.124	471.445	479.799	580.302	482.436	306.395	181.878	k__Bacteria; p__Acidobacteria; c__Chloracidobacteria; o__RB41; f__; g__; s__
973a20a	0	0	0	128.471	0	0	0	0	0	0	61.7296	0	0	0	0	0	0	69.953	k__Bacteria; p__Actinobacteria; c__Acidimicrobiia; o__Acidimicrobiales; f__AKIW874; g__; s__
9753a0a	0	0	0	0	0	0	0	0	0	0	0	145.572	0	0	0	0	0	0	k__Bacteria; p__Actinobacteria; c__Thermoleophilia; o__Solirubrobacterales; f__Solirubrobacteraceae; g__; s__
9758a49	456.311	0	0	0	300.21	192.624	356.833	315.621	0	399.035	0	277.28	0	0	0	0	301.289	321.784	k__Bacteria; p__Proteobacteria; c__Alphaproteobacteria; o__Sphingomonadales; f__Sphingomonadaceae; ;
977298f	0	0	0	0	0	0	0	0	0	0	0	0	0	0	0	109.645	0	0	k__Bacteria; p__Proteobacteria; c__Alphaproteobacteria; o__Rhodospirillales; f__; g__; s__
977f560	0	0	0	0	0	13.2844	0	0	0	0	0	0	0	0	0	0	0	0	k__Bacteria; p__Actinobacteria; c__Acidimicrobiia; o__Acidimicrobiales; f__; g__; s__
9787d60	0	0	0	0	0	0	0	0	0	0	0	0	0	0	0	0	127.665	0	k__Bacteria; p__Acidobacteria; c__Acidobacteria-6; o__iii1-15; f__mb2424; g__; s__
978c57a	74.669	0	0	58.3961	0	106.275	224.058	63.1242	0	28.5025	0	55.456	0	0	0	0	0	23.3177	k__Bacteria; p__Thermi; c__Deinococci; o__Deinococcales; f__Deinococcaceae; g__Deinococcus; s__
97ef783	0	0	0	0	0	73.0643	99.5813	0	46.2457	71.2562	0	0	115.637	89.9624	0	0	0	41.9718	k__Bacteria; p__Proteobacteria; c__Deltaproteobacteria; o__Syntrophobacterales; f__Syntrophobacteraceae; g__; s__
97f518f	0	0	0	0	0	0	207.461	0	0	0	0	0	0	0	0	0	0	0	k__Bacteria; p__Actinobacteria; c__Thermoleophilia; o__Gaiellales; f__Gaiellaceae; g__; s__
97fd540	0	237.402	309.142	268.622	264.891	212.551	331.938	336.662	346.843	548.673	401.243	305.008	747.195	509.787	679.783	493.4	250.223	270.485	k__Bacteria; p__Firmicutes; c__Bacilli; o__Bacillales; f__Bacillaceae; ;	Bacillus
98161a4	74.669	0	0	93.4338	97.1266	172.697	107.88	175.345	80.93	85.5075	0	69.32	151.218	119.95	240.411	263.147	194.05	200.532	k__Bacteria; p__Gemmatimonadetes; c__Gemm-1; o__; f__; g__; s__
98ec23a	0	0	0	0	0	0	0	0	0	0	138.892	0	0	0	0	0	219.583	0	k__Bacteria; p__Actinobacteria; c__Thermoleophilia; o__Solirubrobacterales; f__Solirubrobacteraceae; g__; s__
98fa7c2	0	0	0	0	0	0	0	0	0	0	0	0	382.493	0	0	0	0	200.532	k__Bacteria; p__Actinobacteria; c__Actinobacteria; o__Actinomycetales; f__Geodermatophilaceae; g__; s__
992ac5b	0	0	0	0	0	0	82.9845	0	0	0	0	0	0	0	0	0	0	0	k__Bacteria; p__Chloroflexi; c__S085; o__; f__; g__; s__
992f54a	0	0	0	0	0	0	0	28.0552	0	0	0	0	0	0	0	0	0	0	k__Bacteria; p__Chloroflexi; c__Chloroflexi; o__Roseiflexales; ; ;
9998f63	0	0	0	0	0	0	248.953	0	0	0	0	0	0	0	0	0	0	0	k__Bacteria; p__Acidobacteria; c__Sva0725; o__Sva0725; f__; g__; s__
99a4c61	74.669	0	0	175.188	0	185.982	132.775	119.235	0	128.261	138.892	117.844	0	269.887	149.221	175.431	153.198	205.196	k__Bacteria; p__Actinobacteria; c__Actinobacteria; o__Actinomycetales; f__Nocardioidaceae; g__Kribbella; s__
99be870	0	0	0	0	0	0	0	315.621	254.351	178.141	0	0	0	339.858	0	0	0	0	k__Bacteria; p__Actinobacteria; c__Rubrobacteria; o__Rubrobacterales; f__Rubrobacteraceae; g__Rubrobacter; s__
99deb3c	0	0	0	0	0	0	0	0	0	0	0	0	0	0	0	0	20.4263	0	k__Bacteria; p__Bacteroidetes; c__Bacteroidia; o__Bacteroidales; f__Bacteroidaceae; g__Bacteroides; s__
99ea2a0	0	0	0	0	0	0	0	0	127.176	0	0	0	0	0	0	0	0	0	k__Bacteria; p__Planctomycetes; c__Planctomycetia; o__Gemmatales; f__Gemmataceae; g__; s__
99f1528	381.642	356.103	425.07	221.905	300.21	152.771	0	112.221	0	0	0	103.98	0	0	0	0	0	0	k__Bacteria; p__Bacteroidetes; c__Saprospirae; o__Saprospirales; f__Chitinophagaceae; ;
9a09f2e	0	0	0	0	0	0	0	0	0	0	0	0	0	0	0	0	35.7461	0	k__Bacteria; p__Chloroflexi; c__C0119; o__; f__; g__; s__
9a29b1f	248.897	0	0	0	0	225.835	0	413.814	485.58	406.16	0	0	0	0	0	416.649	347.248	172.551	k__Bacteria; p__Firmicutes; c__Bacilli; o__Bacillales; f__Bacillaceae; g__Bacillus; s__badius
9a83204	0	0	0	0	17.6594	0	0	0	0	0	0	0	0	0	0	0	0	0	k__Bacteria; p__Chloroflexi; c__Thermomicrobia; o__; f__; g__; s__
9b22044	0	0	0	0	0	0	0	0	0	0	0	277.28	355.807	0	0	0	0	0	k__Bacteria; p__Proteobacteria; c__Alphaproteobacteria; o__Rhizobiales; f__Bradyrhizobiaceae; g__; s__
9b36596	0	237.402	0	0	0	0	0	0	0	0	0	0	0	0	0	0	0	0	k__Bacteria; p__Armatimonadetes; c__0319-6E2; o__; f__; g__; s__
9b4957c	0	0	0	0	0	0	0	0	0	0	0	0	62.2663	0	0	0	0	0	k__Bacteria; p__OD1; c__ZB2; o__; f__; g__; s__
9b66b65	0	0	0	186.868	0	0	0	0	0	0	0	0	0	0	0	0	0	0	k__Bacteria; p__Firmicutes; c__Bacilli; o__Bacillales; f__Paenibacillaceae; ;
9b7faa9	91.2621	0	0	0	0	219.193	174.267	196.386	161.86	171.015	0	180.232	453.654	0	472.532	493.4	337.035	359.092	k__Bacteria; p__Chloroflexi; c__C0119; o__; f__; g__; s__
9baa5b2	0	0	0	0	0	0	0	0	0	0	0	0	0	0	223.831	0	0	195.869	k__Bacteria; p__Actinobacteria; c__Actinobacteria; o__Actinomycetales; f__Nocardioidaceae; ;
9bdfc6e	0	0	0	0	0	0	0	0	0	0	0	0	0	0	99.4804	0	0	0	k__Bacteria; p__Proteobacteria; c__Alphaproteobacteria; o__Rhodospirillales; f__; g__; s__
9c101ba	0	0	0	0	0	112.918	0	0	0	156.764	0	0	0	0	0	0	153.198	121.252	k__Bacteria; p__Actinobacteria; c__Rubrobacteria; o__Rubrobacterales; f__Rubrobacteraceae; g__Rubrobacter; s__
9c228e1	0	0	0	0	0	152.771	0	126.248	0	106.884	0	0	0	0	99.4804	0	183.837	158.56	k__Bacteria; p__Chloroflexi; c__TK10; o__B07_WMSP1; f__; g__; s__
9c2a061	0	0	0	0	0	0	0	0	0	0	0	0	0	0	0	0	219.583	0	k__Bacteria; p__Actinobacteria; c__Acidimicrobiia; o__Acidimicrobiales; f__; g__; s__
9c35a93	0	0	0	0	0	0	0	0	0	0	0	0	0	0	0	54.8223	0	0	k__Bacteria; p__Chloroflexi; c__Chloroflexi; o__AKIW781; f__; g__; s__
9c484b8	605.649	0	0	0	847.651	783.78	0	322.635	1028.97	555.798	0	0	0	0	0	0	0	0	k__Bacteria; p__Bacteroidetes; c__Saprospirae; o__Saprospirales; f__Chitinophagaceae; g__Segetibacter; s__
9c54265	0	0	0	0	0	0	0	0	0	42.7537	0	0	0	0	0	0	0	0	k__Bacteria; p__Actinobacteria; c__Actinobacteria; o__Actinomycetales; f__Micromonosporaceae; ;
9c5cce7	0	0	0	0	0	0	0	77.1518	0	99.7587	0	152.504	0	0	0	0	0	0	k__Bacteria; p__Proteobacteria; c__Alphaproteobacteria; o__Sphingomonadales; f__Sphingomonadaceae; ;
9cb4c85	0	0	0	0	0	0	0	0	0	0	0	0	0	109.954	0	0	0	46.6354	k__Bacteria; p__Bacteroidetes; c__Saprospirae; o__Saprospirales; f__Chitinophagaceae; g__; s__
9cd3e58	66.3724	152.616	90.1664	0	105.956	0	107.88	56.1104	0	114.01	262.351	110.912	133.428	99.9582	82.9003	142.538	112.345	79.2801	k__Bacteria; p__Firmicutes; c__Bacilli; o__Bacillales; f__Thermoactinomycetaceae; g__; s__
9ce1cf4	0	0	0	163.509	0	0	0	0	0	0	0	0	0	0	0	0	0	0	k__Bacteria; p__Chloroflexi; c__TK10; o__AKYG885; f__Dolo_23; g__; s__
9cfade4	0	0	0	0	0	0	0	0	0	0	0	0	0	0	0	0	0	51.2989	k__Bacteria; p__Planctomycetes; c__Planctomycetia; o__Gemmatales; f__Gemmataceae; g__; s__
9d127ac	0	0	618.284	0	0	0	406.624	568.118	439.334	0	0	429.784	409.178	499.791	381.341	646.903	265.542	0	k__Bacteria; p__Actinobacteria; c__Thermoleophilia; o__Solirubrobacterales; f__Solirubrobacteraceae; g__Solirubrobacter; s__
9d1efb2	0	0	0	0	0	0	0	0	0	121.136	0	0	0	0	0	0	0	0	k__Bacteria; p__Actinobacteria; c__Rubrobacteria; o__Rubrobacterales; f__Rubrobacteraceae; g__; s__
9d41493	0	0	0	0	0	0	0	0	0	0	0	0	0	79.9666	0	0	0	0	k__Bacteria; p__Gemmatimonadetes; c__Gemm-3; o__; f__; g__; s__
9d44a59	0	0	0	0	0	0	0	91.1794	0	99.7587	138.892	110.912	266.855	179.925	140.931	241.218	0	107.261	k__Bacteria; p__Actinobacteria; c__Thermoleophilia; o__Gaiellales; f__Gaiellaceae; g__; s__
9d4ff12	0	0	0	0	0	0	0	0	0	0	0	0	0	259.891	0	0	270.649	0	k__Bacteria; p__Acidobacteria; c__Solibacteres; o__Solibacterales; f__; g__; s__
9d83316	0	0	0	0	0	199.266	0	0	0	0	0	0	0	179.925	0	0	0	0	k__Bacteria; p__Proteobacteria; c__Deltaproteobacteria; o__Entotheonellales; f__Entotheonellaceae; g__; s__
9daf8b4	0	0	0	0	0	0	0	0	0	0	0	0	0	0	24.8701	0	0	0	k__Bacteria; p__Chloroflexi; c__TK17; o__; f__; g__; s__
9deb1d5	0	0	0	0	0	0	0	0	0	0	0	0	0	0	41.4502	0	0	0	k__Bacteria; p__Bacteroidetes; c__Sphingobacteriia; o__Sphingobacteriales; f__; g__; s__
9df28ba	0	0	0	0	0	0	0	0	0	0	0	0	0	0	0	0	0	18.6541	k__Bacteria; ; ; ; ; ;
9e3286b	0	0	0	0	0	0	0	0	0	0	0	0	0	149.937	99.4804	0	0	79.2801	k__Bacteria; p__Actinobacteria; c__Thermoleophilia; o__Solirubrobacterales; f__Solirubrobacteraceae; g__; s__
9e38db4	0	0	0	175.188	0	0	0	189.373	0	0	0	131.708	320.227	279.883	0	471.471	311.502	172.551	k__Bacteria; p__Actinobacteria; c__Thermoleophilia; o__Gaiellales; f__Gaiellaceae; g__; s__
9e425ca	0	0	0	0	0	0	0	0	0	0	0	0	0	0	0	0	0	23.3177	k__Bacteria; p__Chloroflexi; c__TK17; o__; f__; g__; s__
9ebd4d4	1261.08	1967.05	1468.42	2230.73	1439.24	1355.01	1916.94	2609.13	2104.18	1581.89	2037.08	1940.96	1663.4	1929.19	1699.46	1019.69	485.126	438.372	k__Bacteria; p__Proteobacteria; c__Alphaproteobacteria; o__Rhodobacterales; f__Rhodobacteraceae; g__Rubellimicrobium; s__	Rubellimicrobium
9ec1898	0	0	0	0	52.9782	0	0	0	0	0	0	0	0	0	0	0	0	0	k__Bacteria; p__Chloroflexi; c__Chloroflexi; o__Roseiflexales; f__; g__; s__
9ef20ab	141.041	186.53	0	0	185.424	146.129	340.236	175.345	312.158	92.6331	231.486	0	0	259.891	215.541	230.253	173.624	177.214	k__Bacteria; p__Acidobacteria; c__Acidobacteria-6; o__iii1-15; f__mb2424; g__; s__
9f0bfca	0	0	0	0	0	0	99.5813	175.345	0	0	0	0	186.799	0	0	0	0	0	k__Bacteria; p__Planctomycetes; c__Planctomycetia; o__Gemmatales; f__Isosphaeraceae; g__; s__
9f149ec	265.49	678.292	540.998	864.263	529.782	870.129	804.949	1009.99	786.177	976.21	1003.11	838.772	1200.85	1259.47	1392.73	1370.56	990.678	970.016	k__Bacteria; p__Acidobacteria; c__Chloracidobacteria; o__RB41; f__; g__; s__
9f218d4	0	0	0	0	0	0	0	182.359	0	0	0	0	0	0	0	0	0	0	k__Bacteria; p__Armatimonadetes; c__0319-6E2; o__; f__; g__; s__
9f3c8bd	0	0	0	0	0	0	0	0	0	0	0	0	0	139.941	0	120.609	30.6395	0	k__Bacteria; p__Gemmatimonadetes; c__Gemm-3; o__; f__; g__; s__
9f95ce9	0	0	0	0	0	292.257	605.787	441.869	474.018	370.532	632.729	415.92	409.178	869.636	530.562	931.978	617.897	526.98	k__Bacteria; p__Actinobacteria; c__Rubrobacteria; o__Rubrobacterales; f__Rubrobacteraceae; g__Rubrobacter; s__
9f97c29	0	0	0	0	0	0	0	0	0	14.2512	0	0	0	0	0	0	0	0	k__Bacteria; p__Chloroflexi; c__SHA-26; o__; f__; g__; s__
9fe1db8	0	0	0	0	35.3188	0	0	0	0	0	0	0	0	0	0	0	0	0	k__Bacteria; p__Chloroflexi; c__TK10; o__; f__; g__; s__
9ffb42e	0	0	0	0	0	278.973	0	0	0	149.638	0	166.368	0	0	182.381	0	0	69.953	k__Bacteria; p__Actinobacteria; c__Actinobacteria; o__Actinomycetales; f__Sporichthyaceae; g__; s__
a008618	0	0	0	0	0	0	0	0	0	0	0	0	0	0	0	0	0	60.626	k__Bacteria; p__Actinobacteria; c__Thermoleophilia; o__Gaiellales; f__Gaiellaceae; g__; s__
a022525	0	0	0	0	0	13.2844	0	0	0	0	0	0	0	0	0	0	0	0	k__Bacteria; p__Proteobacteria; c__Alphaproteobacteria; o__Rhodospirillales; f__Rhodospirillaceae; g__; s__
a0398bf	0	186.53	0	151.83	0	0	107.88	182.359	0	163.889	216.054	131.708	0	0	174.091	263.147	183.837	125.915	k__Bacteria; p__Nitrospirae; c__Nitrospira; o__Nitrospirales; f__Nitrospiraceae; g__Nitrospira; s__
a08940b	82.9656	0	0	0	0	0	0	0	0	0	0	0	0	0	0	0	0	0	k__Bacteria; p__Acidobacteria; c__Chloracidobacteria; o__11-24; f__; g__; s__
a08a584	0	0	0	0	0	0	107.88	0	0	0	0	0	0	0	0	0	0	0	k__Bacteria; p__Bacteroidetes; c__Cytophagia; o__Cytophagales; f__Cytophagaceae; g__Rudanella; s__
a0b84d1	605.649	729.164	373.546	899.3	600.419	631.01	1161.78	1171.3	971.16	976.21	1188.3	824.908	1636.71	1109.54	986.514	2236.75	1409.42	914.053	k__Bacteria; p__Proteobacteria; c__Deltaproteobacteria; o__Myxococcales; f__Cystobacteraceae; ;
a0bfbc7	0	0	0	0	0	0	0	0	0	0	0	0	0	0	0	0	40.8527	0	k__Bacteria; p__Chloroflexi; c__Chloroflexi; o__AKIW781; f__; g__; s__
a10c4fd	0	0	0	0	0	0	0	0	0	0	0	0	0	29.9875	0	0	0	0	k__Bacteria; ; ; ; ; ;
a187922	0	0	0	0	0	0	0	0	0	0	77.162	0	0	0	0	0	0	0	k__Bacteria; p__Bacteroidetes; c__Sphingobacteriia; o__Sphingobacteriales; f__; g__; s__
a1a4060	0	0	0	0	0	0	0	0	0	0	0	48.524	0	0	0	0	0	0	k__Bacteria; p__FBP; c__; o__; f__; g__; s__
a229ff7	0	0	0	0	0	0	0	420.828	0	0	0	0	0	0	0	0	0	0	k__Bacteria; p__Acidobacteria; c__Acidobacteria-6; o__iii1-15; f__; g__; s__
a2794c6	0	0	0	0	0	0	0	0	0	0	0	0	0	0	24.8701	0	0	0	k__Bacteria; p__Proteobacteria; c__Alphaproteobacteria; o__Rhodospirillales; f__Rhodospirillaceae; g__; s__
a285136	904.325	525.676	824.378	1074.49	927.118	757.212	1045.6	1150.26	936.475	840.823	941.377	811.044	1352.07	1859.22	1624.85	2543.75	1399.2	1063.29	k__Bacteria; p__Acidobacteria; c__Chloracidobacteria; o__RB41; f__; g__; s__
a2ac1fa	0	0	0	0	0	0	0	0	0	0	0	0	0	0	0	0	296.182	0	k__Bacteria; p__Actinobacteria; c__Rubrobacteria; o__Rubrobacterales; f__Rubrobacteraceae; g__Rubrobacter; s__
a2b77a6	0	0	0	0	0	19.9266	0	0	0	0	0	0	0	0	0	0	0	0	k__Bacteria; p__Chloroflexi; c__Chloroflexi; o__Roseiflexales; f__; g__; s__
a2d59d7	207.414	271.317	167.452	186.868	220.742	252.404	307.042	504.993	369.966	406.16	509.269	367.396	418.074	279.883	381.341	142.538	255.329	223.85	k__Bacteria; p__Proteobacteria; c__Alphaproteobacteria; o__Rhizobiales; f__Bradyrhizobiaceae; g__; s__
a303906	0	0	0	0	0	0	0	0	0	0	0	0	0	19.9916	0	0	0	0	k__Bacteria; p__OD1; c__SM2F11; o__; f__; g__; s__
a32ad25	564.166	0	0	0	0	73.0643	448.116	0	0	92.6331	0	76.252	0	0	0	0	0	0	k__Bacteria; p__Bacteroidetes; c__Cytophagia; o__Cytophagales; f__Cytophagaceae; g__; s__
a35f9d1	0	0	0	0	0	0	0	0	0	0	0	41.592	0	0	0	0	0	0	k__Bacteria; p__Proteobacteria; c__Betaproteobacteria; o__; f__; g__; s__
a36bf89	0	0	90.1664	0	0	0	0	0	0	0	0	0	0	0	0	0	0	0	k__Bacteria; p__Actinobacteria; c__MB-A2-108; o__0319-7L14; f__; g__; s__
a38fc63	0	0	0	0	0	0	0	0	0	0	0	0	0	0	0	0	71.4922	0	k__Bacteria; p__FBP; c__; o__; f__; g__; s__
a3974e4	0	0	0	0	0	99.6331	0	0	0	0	0	0	0	0	0	0	0	0	k__Bacteria; p__Proteobacteria; c__Betaproteobacteria; o__; f__; g__; s__
a39c710	414.828	0	128.809	642.357	0	0	165.969	441.869	231.228	149.638	0	284.212	240.17	309.87	248.701	219.289	168.517	130.579	k__Bacteria; p__Acidobacteria; c__Solibacteres; o__Solibacterales; f__; g__; s__
a3e33c6	0	0	0	0	0	0	0	0	0	0	0	83.184	0	0	0	0	0	0	k__Bacteria; p__Gemmatimonadetes; c__Gemmatimonadetes; o__Gemmatimonadales; f__; g__; s__
a3f9adf	0	0	0	0	0	0	0	0	0	21.3769	0	0	0	0	0	0	0	0	k__Bacteria; p__Cyanobacteria; c__ML635J-21; o__; f__; g__; s__
a3ffaf3	0	0	0	0	0	0	157.67	0	0	0	0	0	0	0	0	0	0	0	k__Bacteria; p__Bacteroidetes; c__At12OctB3; o__; f__; g__; s__
a4103a8	0	0	0	0	0	0	0	0	0	0	0	0	0	159.933	0	0	0	0	k__Bacteria; p__Actinobacteria; c__Thermoleophilia; o__Gaiellales; f__Gaiellaceae; g__; s__
a413ed9	0	0	0	0	0	0	0	0	0	0	108.027	0	0	0	0	0	45.9593	0	k__Bacteria; p__Chloroflexi; c__Chloroflexi; o__Roseiflexales; f__; g__; s__
a43e85a	107.855	0	0	175.188	0	112.918	149.372	140.276	277.474	171.015	0	0	195.694	269.887	157.511	208.325	137.878	107.261	k__Bacteria; p__Proteobacteria; c__Alphaproteobacteria; o__Rhizobiales; f__Bradyrhizobiaceae; g__; s__
a450bd9	41.4828	0	0	0	0	0	0	0	0	0	0	0	0	0	0	0	0	0	k__Bacteria; p__Armatimonadetes; c__Armatimonadia; o__Armatimonadales; f__Armatimonadaceae; g__; s__
a4597ad	0	0	0	0	0	0	0	0	0	0	0	0	0	0	0	0	173.624	0	k__Bacteria; p__Acidobacteria; c__Acidobacteria-6; o__iii1-15; f__; g__; s__
a46a21a	0	0	669.807	0	626.908	803.707	290.446	631.242	716.808	391.909	0	762.52	587.082	869.636	0	1074.52	321.715	335.775	k__Bacteria; p__Actinobacteria; c__Rubrobacteria; o__Rubrobacterales; f__Rubrobacteraceae; g__; s__
a4812d2	0	0	0	0	0	0	74.686	0	0	0	0	0	0	0	0	0	0	0	k__Bacteria; p__Actinobacteria; c__Acidimicrobiia; o__Acidimicrobiales; f__EB1017; g__; s__
a49aadb	0	0	0	0	0	0	0	0	0	0	0	0	0	399.833	0	0	0	0	k__Bacteria; p__Proteobacteria; c__Deltaproteobacteria; o__MIZ46; f__; g__; s__
a5309f3	0	0	0	0	0	0	0	0	0	0	0	0	0	29.9875	0	0	0	0	k__Bacteria; p__Proteobacteria; c__Gammaproteobacteria; o__Legionellales; f__Legionellaceae; ;
a536cb7	0	0	0	0	0	0	406.624	0	0	0	0	0	0	0	0	0	0	0	k__Bacteria; p__Proteobacteria; c__Betaproteobacteria; o__Burkholderiales; f__Oxalobacteraceae; ;
a537d8b	74.669	0	167.452	0	0	0	0	0	0	0	0	0	0	0	0	0	0	0	k__Bacteria; p__Proteobacteria; c__Alphaproteobacteria; o__Caulobacterales; f__Caulobacteraceae; ;
a538200	0	0	0	0	194.253	205.908	0	168.331	161.86	228.02	0	138.64	240.17	289.879	298.441	614.009	224.69	237.84	k__Bacteria; p__Actinobacteria; c__Thermoleophilia; o__Gaiellales; f__Gaiellaceae; g__; s__
a59fdf8	0	135.658	0	0	0	0	132.775	0	115.614	106.884	200.621	0	0	89.9624	0	197.36	0	0	k__Bacteria; p__Acidobacteria; c__Acidobacteriia; o__Acidobacteriales; f__Koribacteraceae; g__Candidatus Koribacter; s__
a5aa30d	0	0	0	0	0	0	381.728	0	0	0	0	0	0	0	0	361.827	0	144.57	k__Bacteria; p__Bacteroidetes; c__Saprospirae; o__Saprospirales; f__Chitinophagaceae; g__; s__
a5aacd4	0	0	0	0	0	0	0	0	0	292.15	663.593	277.28	613.768	479.799	563.722	0	0	0	k__Bacteria; p__Acidobacteria; c__Chloracidobacteria; o__RB41; f__Ellin6075; g__; s__
a5c85ab	0	0	0	0	0	0	0	0	104.053	0	0	117.844	0	139.941	0	0	0	0	k__Bacteria; p__Gemmatimonadetes; c__Gemmatimonadetes; o__; f__; g__; s__
a5cd244	0	0	0	0	0	225.835	0	294.579	0	242.271	308.648	221.824	0	0	281.861	504.365	229.796	251.831	k__Bacteria; p__Gemmatimonadetes; c__Gemm-1; o__; f__; g__; s__
a5e1c8b	0	0	0	0	0	0	0	14.0276	0	0	0	0	0	0	0	0	0	0	k__Bacteria; p__SBR1093; c__; o__; f__; g__; s__
a5e808e	0	0	0	0	0	0	0	0	0	0	61.7296	0	0	0	174.091	0	0	0	k__Bacteria; p__Chloroflexi; c__Ellin6529; o__; f__; g__; s__
a60e740	0	0	0	0	0	0	91.2829	0	0	0	0	0	0	0	0	0	0	0	k__Bacteria; p__Actinobacteria; c__Acidimicrobiia; o__Acidimicrobiales; f__; g__; s__
a64885b	182.524	457.847	0	303.66	0	199.266	290.446	0	0	220.894	0	214.892	471.445	0	240.411	0	204.263	247.167	k__Bacteria; p__Actinobacteria; c__Rubrobacteria; o__Rubrobacterales; f__Rubrobacteraceae; g__; s__
a64abfc	0	0	0	0	0	0	0	0	0	0	0	0	0	0	0	0	0	13.9906	k__Bacteria; p__FBP; c__; o__; f__; g__; s__
a6770e8	0	0	0	0	0	0	0	0	0	0	0	0	0	0	0	0	0	41.9718	k__Bacteria; p__Armatimonadetes; c__Armatimonadia; o__Armatimonadales; f__Armatimonadaceae; g__; s__
a6d38b6	58.0759	0	0	0	0	92.9909	66.3876	0	0	64.1306	0	0	115.637	0	157.511	98.6801	86.812	46.6354	k__Bacteria; p__Proteobacteria; ; ; ; ;
a6d919c	0	0	0	0	0	0	33.1938	0	0	0	0	0	0	0	0	0	0	0	k__Bacteria; p__Acidobacteria; c__Solibacteres; o__Solibacterales; f__; g__; s__
a715819	0	0	0	0	0	0	0	14.0276	0	0	0	0	0	0	0	0	0	0	k__Bacteria; p__OD1; c__; o__; f__; g__; s__
a75eac2	0	0	0	0	494.463	325.468	423.221	469.924	820.861	562.924	540.134	838.772	453.654	709.703	323.311	603.045	597.471	508.325	k__Bacteria; p__Actinobacteria; c__Rubrobacteria; o__Rubrobacterales; f__Rubrobacteraceae; g__Rubrobacter; s__
a77bb48	0	0	0	0	0	0	107.88	0	0	0	0	0	0	0	0	0	0	0	k__Bacteria; p__Firmicutes; c__Bacilli; o__Bacillales; f__Paenibacillaceae; g__Paenibacillus; s__
a7a20e1	0	0	0	0	0	0	0	0	0	78.3818	0	0	0	0	0	0	0	0	k__Bacteria; p__Bacteroidetes; c__Sphingobacteriia; o__Sphingobacteriales; f__; g__; s__
a7ac9b1	0	0	0	0	0	0	0	0	0	0	0	0	44.4759	0	0	0	0	0	k__Bacteria; p__FBP; c__; o__; f__; g__; s__
a7baa09	0	0	283.38	362.056	0	0	0	182.359	0	0	0	187.164	151.218	0	0	0	76.5988	0	k__Bacteria; p__Bacteroidetes; c__Cytophagia; o__Cytophagales; f__Cytophagaceae; g__Adhaeribacter; s__
a7e7391	0	0	0	0	0	0	0	0	0	0	77.162	0	0	0	0	76.7512	51.0659	51.2989	k__Bacteria; p__Proteobacteria; c__Deltaproteobacteria; o__Entotheonellales; f__Entotheonellaceae; g__; s__
a80055e	0	0	0	0	0	0	0	0	0	0	0	0	0	0	0	0	45.9593	0	k__Bacteria; p__Armatimonadetes; c__0319-6E2; o__; f__; g__; s__
a81ac40	0	50.8719	0	0	0	0	0	0	0	0	0	0	0	0	0	0	0	0	k__Bacteria; p__Bacteroidetes; c__Cytophagia; o__Cytophagales; f__Cytophagaceae; g__Rudanella; s__
a81e0b2	0	0	0	0	0	0	0	0	0	0	0	0	0	0	74.6103	0	0	0	k__Bacteria; p__Chloroflexi; c__TK10; o__; f__; g__; s__
a869b42	0	0	0	0	0	0	0	0	0	0	0	0	0	0	0	0	0	144.57	k__Bacteria; p__Acidobacteria; c__Acidobacteria-6; o__iii1-15; f__; g__; s__
a87102a	0	0	0	140.151	0	73.0643	0	0	196.544	0	0	131.708	0	0	0	0	0	0	k__Bacteria; p__Bacteroidetes; c__Saprospirae; o__Saprospirales; f__Chitinophagaceae; g__; s__
a88904d	0	0	0	0	0	0	0	0	0	0	0	0	0	0	0	0	10.2132	0	k__Bacteria; p__OD1; c__; o__; f__; g__; s__
a8d0072	0	0	0	0	0	0	0	0	0	0	0	0	0	0	0	0	0	102.598	k__Bacteria; ; ; ; ; ;
a900b02	829.656	0	605.403	922.659	635.738	418.459	456.415	413.814	0	320.653	0	436.716	186.799	0	0	0	0	0	k__Bacteria; p__Thermi; c__Deinococci; o__Deinococcales; f__Deinococcaceae; g__Deinococcus; s__
a919026	0	0	0	0	0	0	0	0	0	0	0	0	311.331	0	0	0	265.542	130.579	k__Bacteria; p__Actinobacteria; c__Thermoleophilia; o__Solirubrobacterales; f__; g__; s__
a9826ce	0	0	0	0	0	0	232.356	231.455	115.614	270.774	216.054	159.436	284.646	359.849	414.502	317.969	362.568	228.513	k__Bacteria; p__Acidobacteria; c__Chloracidobacteria; o__RB41; f__; g__; s__
a9a8c56	0	0	0	0	0	0	0	0	92.4914	0	0	0	0	0	0	0	0	0	k__Bacteria; p__Bacteroidetes; c__Cytophagia; o__Cytophagales; f__Cytophagaceae; g__Rhodocytophaga; s__
a9d21af	0	0	0	0	17.6594	0	0	0	0	0	0	0	0	0	0	0	0	0	k__Bacteria; p__Elusimicrobia; c__Elusimicrobia; o__FAC88; f__; g__; s__
aa1038d	0	0	0	0	0	0	0	189.373	0	0	0	0	0	0	0	0	0	0	k__Bacteria; p__Gemmatimonadetes; c__Gemm-3; o__; f__; g__; s__
aa5b564	0	0	0	0	0	0	0	0	0	0	0	0	0	29.9875	0	0	0	0	k__Bacteria; ; ; ; ; ;
aa980be	0	0	0	0	0	0	0	238.469	0	498.794	0	0	480.34	0	812.423	0	638.323	233.177	k__Bacteria; p__Actinobacteria; c__Actinobacteria; o__Actinomycetales; f__Micromonosporaceae; g__Couchioplanes;
aaabda4	0	0	0	0	0	0	33.1938	0	0	0	0	0	0	0	0	0	0	0	k__Bacteria; p__Chloroflexi; c__Anaerolineae; o__envOPS12; f__; g__; s__
aad3bd8	16.5931	0	0	0	0	0	0	0	0	0	0	0	0	0	0	0	0	0	k__Bacteria; p__Proteobacteria; c__Betaproteobacteria; o__Burkholderiales; f__Oxalobacteraceae; g__Massilia;
aae644e	622.242	915.695	875.902	1202.96	706.376	491.523	746.86	708.394	682.124	477.417	817.917	596.152	364.702	509.787	538.852	274.111	183.837	200.532	k__Bacteria; p__Proteobacteria; c__Alphaproteobacteria; o__Sphingomonadales; f__Sphingomonadaceae; g__Kaistobacter; s__
ab08164	0	0	0	0	0	0	0	0	0	0	0	0	0	0	24.8701	0	0	0	k__Bacteria; p__Chloroflexi; c__Thermomicrobia; o__; f__; g__; s__
ab216ce	0	0	0	0	0	0	0	147.29	219.667	156.764	0	0	0	0	0	0	0	0	k__Bacteria; p__Bacteroidetes; c__Saprospirae; o__Saprospirales; f__Chitinophagaceae; g__Segetibacter; s__
ab82627	0	0	0	0	0	0	0	0	0	0	0	0	0	129.946	0	0	0	0	k__Bacteria; p__Actinobacteria; c__Thermoleophilia; o__Solirubrobacterales; f__; g__; s__
ab91879	0	0	193.214	0	0	0	0	0	0	0	0	0	0	0	0	0	0	0	k__Bacteria; p__Proteobacteria; c__Alphaproteobacteria; o__Caulobacterales; f__Caulobacteraceae; g__Phenylobacterium; s__
abb8bbf	0	0	0	81.7546	0	0	0	0	0	0	0	0	0	0	0	0	0	0	k__Bacteria; p__Armatimonadetes; c__Armatimonadia; o__Armatimonadales; f__Armatimonadaceae; g__; s__
abc7c75	0	0	0	0	0	0	0	0	0	0	0	0	0	0	0	0	20.4263	0	k__Bacteria; p__Armatimonadetes; c__0319-6E2; o__; f__; g__; s__
abc940a	0	0	0	0	0	0	0	0	0	0	0	0	0	0	0	0	0	18.6541	k__Bacteria; p__Actinobacteria; c__Thermoleophilia; o__Solirubrobacterales; f__Patulibacteraceae; g__; s__
ac0f205	0	0	0	0	0	19.9266	0	0	0	0	0	0	0	0	0	0	0	0	k__Bacteria; p__Chloroflexi; c__Thermomicrobia; o__; f__; g__; s__
ac1de58	0	0	0	0	0	0	33.1938	0	0	0	0	0	0	0	0	0	0	0	k__Bacteria; p__Proteobacteria; c__Alphaproteobacteria; o__Caulobacterales; f__Caulobacteraceae; g__Phenylobacterium; s__
ac3b9ae	0	0	0	0	0	112.918	0	231.455	0	171.015	354.945	117.844	0	219.908	124.35	317.969	132.771	88.6072	k__Bacteria; p__Actinobacteria; c__MB-A2-108; o__0319-7L14; f__; g__; s__
ac423ae	0	0	0	0	0	0	0	0	0	0	0	13.864	0	0	0	0	0	0	k__Bacteria; p__Proteobacteria; c__Alphaproteobacteria; o__Rickettsiales; f__; g__; s__
ac58c2d	0	288.274	0	0	0	0	0	0	0	0	0	0	0	0	0	0	0	0	k__Bacteria; p__Firmicutes; c__Bacilli; o__Bacillales; f__Paenibacillaceae; g__Brevibacillus;
ac8d21f	0	0	0	0	0	0	0	0	0	0	0	0	0	0	0	0	0	55.9624	k__Bacteria; p__Actinobacteria; c__Actinobacteria; o__Actinomycetales; f__Nocardioidaceae; g__Nocardioides; s__
acc6343	0	0	77.2855	0	0	0	0	0	0	0	0	0	204.589	0	0	0	0	0	k__Bacteria; p__Proteobacteria; c__Deltaproteobacteria; o__Myxococcales; f__Cystobacteraceae; g__Cystobacter; s__
ace2899	0	0	0	0	0	0	0	0	0	0	0	0	26.6855	0	0	0	0	0	k__Bacteria; p__Planctomycetes; c__Planctomycetia; o__Gemmatales; f__Gemmataceae; g__; s__
acedce5	0	0	0	0	0	0	0	0	0	0	0	0	0	119.95	0	32.8934	35.7461	0	k__Bacteria; p__Actinobacteria; c__Nitriliruptoria; o__Euzebyales; f__Euzebyaceae; g__Euzebya; s__
ad07ff9	224.007	0	0	0	0	378.606	489.608	526.035	450.895	0	570.999	422.852	0	479.799	348.181	372.791	0	0	k__Bacteria; p__Actinobacteria; c__Actinobacteria; o__Actinomycetales; f__Nocardioidaceae; g__; s__
ad28fce	0	0	0	0	167.764	0	0	0	0	0	0	0	177.904	0	0	0	0	0	k__Bacteria; p__Actinobacteria; c__Actinobacteria; o__Actinomycetales; f__Nocardioidaceae; g__; s__
ad4cba5	655.428	915.695	940.306	1238	1086.05	777.138	970.918	1073.11	1572.35	1175.73	1589.54	1032.87	1725.67	1229.49	1260.08	1469.24	919.186	704.194	k__Bacteria; p__Firmicutes; c__Bacilli; o__Bacillales; f__Bacillaceae; g__Bacillus; s__longiquaesitum
ad4de4a	0	0	0	0	0	112.918	0	161.317	0	0	0	0	0	0	0	328.934	117.451	69.953	k__Bacteria; p__Actinobacteria; c__Thermoleophilia; o__Gaiellales; f__Gaiellaceae; g__; s__
ad72cb5	0	0	0	0	0	0	0	0	0	0	0	0	0	19.9916	0	0	0	0	k__Bacteria; p__Planctomycetes; c__Phycisphaerae; o__WD2101; f__; g__; s__
ad967f6	0	0	0	0	0	0	0	0	0	0	0	0	0	69.9707	0	0	0	0	k__Bacteria; p__Nitrospirae; c__Nitrospira; o__Nitrospirales; f__Nitrospiraceae; g__; s__
adc3816	0	0	0	0	0	99.6331	0	112.221	127.176	78.3818	0	76.252	160.113	209.912	207.251	142.538	91.9186	149.233	k__Bacteria; p__Nitrospirae; c__Nitrospira; o__Nitrospirales; f__Nitrospiraceae; g__Nitrospira; s__
adc9e53	0	0	0	35.0377	0	0	0	0	0	0	0	0	0	0	0	0	0	0	k__Bacteria; p__Chloroflexi; c__Ktedonobacteria; o__; f__; g__; s__
adf578f	0	0	0	0	0	239.119	348.535	231.455	219.667	0	0	256.484	213.484	439.816	248.701	460.507	306.395	177.214	k__Bacteria; p__Actinobacteria; c__Actinobacteria; o__Micrococcales; f__; g__; s__
ae12b10	0	0	0	105.113	0	0	0	0	0	0	0	0	0	0	0	0	0	0	k__Bacteria; p__Bacteroidetes; c__Saprospirae; o__Saprospirales; f__Chitinophagaceae; g__Flavisolibacter; s__
ae41220	240.6	0	0	1016.09	538.611	318.826	298.744	953.876	1179.27	520.17	1311.75	429.784	631.558	849.645	862.163	0	270.649	0	k__Bacteria; p__Bacteroidetes; c__Saprospirae; o__Saprospirales; f__Chitinophagaceae; g__Flavisolibacter; s__
ae4122e	0	0	0	0	229.572	0	0	0	0	0	0	0	0	199.916	0	0	163.411	0	k__Bacteria; p__Actinobacteria; c__Actinobacteria; o__Actinomycetales; f__Micromonosporaceae; g__Virgisporangium; s__ochraceum
ae57004	0	0	0	0	0	0	0	77.1518	0	0	0	0	0	0	0	0	0	0	k__Bacteria; p__Chloroflexi; c__Chloroflexi; o__AKIW781; f__; g__; s__
aea73c9	0	0	0	0	0	19.9266	0	0	0	0	0	0	0	0	0	0	0	0	k__Bacteria; p__Proteobacteria; c__Deltaproteobacteria; o__Spirobacillales; f__; g__; s__
aec655d	0	0	0	186.868	194.253	0	0	105.207	0	0	200.621	145.572	151.218	0	198.961	0	163.411	88.6072	k__Bacteria; p__Actinobacteria; c__Acidimicrobiia; o__Acidimicrobiales; f__; g__; s__
af133a3	0	0	0	0	0	0	0	0	0	0	0	0	0	0	0	0	76.5988	0	k__Bacteria; p__Actinobacteria; c__Thermoleophilia; o__Solirubrobacterales; f__Conexibacteraceae; ;
af56838	66.3724	0	103.047	186.868	0	0	0	175.345	0	0	0	0	0	59.9749	82.9003	0	0	0	k__Bacteria; p__Bacteroidetes; c__Cytophagia; o__Cytophagales; f__Cytophagaceae; g__; s__
af62728	0	0	0	0	0	0	0	231.455	208.106	0	0	0	80.0566	0	0	0	0	0	k__Bacteria; p__Acidobacteria; c__Chloracidobacteria; o__11-24; f__; g__; s__
af7aa0f	1045.37	1780.52	1223.69	1541.66	1244.99	584.514	215.76	266.524	647.44	591.427	864.215	713.996	0	0	0	0	0	0	k__Bacteria; p__Firmicutes; c__Bacilli; o__Bacillales; f__Bacillaceae; g__Bacillus; s__selenatarsenatis
af8f869	0	67.8292	0	0	0	0	0	0	0	0	0	0	0	0	0	0	0	0	k__Bacteria; p__Gemmatimonadetes; c__Gemm-3; o__; f__; g__; s__
afaa396	0	932.652	0	0	0	498.165	0	0	0	0	0	346.6	0	0	0	0	291.075	0	k__Bacteria; p__Bacteroidetes; c__Saprospirae; o__Saprospirales; f__Chitinophagaceae; g__Segetibacter; s__
afb4d71	0	0	0	0	0	0	0	0	0	0	0	0	0	0	0	0	30.6395	23.3177	k__Bacteria; p__Actinobacteria; c__MB-A2-108; o__0319-7L14; f__; g__; s__
b019dd5	0	0	0	0	0	0	0	0	0	0	0	0	0	0	0	307.005	0	0	k__Bacteria; p__Acidobacteria; c__Solibacteres; o__Solibacterales; f__; g__; s__
b062628	315.269	440.89	566.76	899.3	282.55	205.908	406.624	512.007	427.773	441.789	987.674	450.58	338.017	329.862	290.151	285.076	132.771	144.57	k__Bacteria; p__Bacteroidetes; c__Saprospirae; o__Saprospirales; f__Chitinophagaceae; g__; s__
b07102e	0	0	0	0	0	0	0	0	0	0	0	0	0	0	41.4502	0	0	0	k__Bacteria; p__Chloroflexi; c__Anaerolineae; o__SBR1031; f__A4b; g__; s__
b083a3d	0	0	0	0	0	0	190.864	0	0	0	0	0	0	0	0	0	86.812	111.925	k__Bacteria; p__Acidobacteria; c__Chloracidobacteria; o__RB41; f__; g__; s__
b096e3a	0	0	0	0	0	0	0	0	0	0	0	0	0	0	0	54.8223	0	37.3083	k__Bacteria; p__Chloroflexi; c__Chloroflexi; o__AKIW781; f__; g__; s__
b0a5e29	0	0	0	0	0	325.468	0	0	0	0	0	0	0	0	0	0	0	0	k__Bacteria; p__Proteobacteria; c__Betaproteobacteria; o__Burkholderiales; f__Oxalobacteraceae; ;
b0b7146	0	0	0	0	0	0	0	0	0	0	0	20.796	0	0	0	0	0	0	k__Bacteria; p__Chloroflexi; c__Chloroflexi; o__Roseiflexales; f__; g__; s__
b0ccadf	0	0	0	0	0	0	0	0	0	35.6281	0	0	0	49.9791	99.4804	76.7512	76.5988	41.9718	k__Bacteria; p__Chloroflexi; c__Anaerolineae; o__Caldilineales; f__Caldilineaceae; g__; s__
b0df3e3	91.2621	0	0	0	79.4673	0	149.372	119.235	196.544	128.261	0	0	0	129.946	165.801	317.969	112.345	111.925	k__Bacteria; p__Proteobacteria; c__Alphaproteobacteria; o__Rhodospirillales; f__Rhodospirillaceae; g__Skermanella; s__
b0e0cf0	0	0	0	0	70.6376	79.7065	99.5813	98.1932	0	114.01	0	97.048	124.533	89.9624	107.77	0	0	0	k__Bacteria; p__Proteobacteria; c__Alphaproteobacteria; o__Rhizobiales; f__Beijerinckiaceae; g__; s__
b11bb11	207.414	0	218.975	350.377	203.083	378.606	456.415	329.648	393.088	570.05	617.296	0	435.864	599.749	464.242	1074.52	689.389	545.634	k__Bacteria; p__Actinobacteria; c__Actinobacteria; o__Actinomycetales; f__Streptomycetaceae; g__Streptomyces; s__
b11c0dd	282.083	0	0	397.094	264.891	352.037	547.697	399.786	450.895	413.286	663.593	471.376	0	609.745	522.272	372.791	372.781	307.793	k__Bacteria; p__Bacteroidetes; c__Saprospirae; o__Saprospirales; f__Chitinophagaceae; ;
b11d893	0	0	0	0	0	0	116.178	0	0	0	0	0	169.008	0	0	131.573	0	0	k__Bacteria; p__Actinobacteria; c__Thermoleophilia; o__Solirubrobacterales; f__Conexibacteraceae; g__; s__
b13f43e	0	0	0	0	0	0	0	0	0	263.648	0	0	0	0	0	0	0	0	k__Bacteria; p__Verrucomicrobia; c__Spartobacteria; o__Chthoniobacterales; f__Chthoniobacteraceae; g__; s__
b1bb699	0	0	0	0	0	0	33.1938	0	0	0	0	0	0	0	0	0	0	0	k__Bacteria; p__TM7; c__TM7-3; o__; f__; g__; s__
b1fdb03	0	0	0	0	0	112.918	0	0	0	0	0	0	0	0	0	0	0	0	k__Bacteria; p__Acidobacteria; c__Acidobacteria-6; o__iii1-15; f__mb2424; g__; s__
b20c16d	0	0	0	0	0	0	0	0	0	135.387	0	0	0	0	0	0	0	0	k__Bacteria; p__Actinobacteria; c__Rubrobacteria; o__Rubrobacterales; f__Rubrobacteraceae; g__Rubrobacter; s__
b21f5f2	0	0	0	0	0	0	0	0	0	0	0	0	0	0	0	0	40.8527	0	k__Bacteria; p__Verrucomicrobia; c__Opitutae; o__Opitutales; f__Opitutaceae; g__Opitutus; s__
b254b0a	240.6	0	206.095	0	0	159.413	273.849	308.607	0	199.517	246.918	291.144	231.275	0	306.731	372.791	0	153.897	k__Bacteria; p__Chloroflexi; c__Chloroflexi; o__AKIW781; f__; g__; s__
b259299	0	0	0	0	0	0	0	0	0	0	0	0	0	289.879	0	0	0	0	k__Bacteria; p__Actinobacteria; c__Acidimicrobiia; o__Acidimicrobiales; f__; g__; s__
b26015b	0	0	0	0	0	0	0	0	0	0	0	0	0	0	0	0	0	307.793	k__Bacteria; p__Actinobacteria; c__Rubrobacteria; o__Rubrobacterales; f__Rubrobacteraceae; g__Rubrobacter; s__
b28955d	74.669	0	0	0	0	0	0	147.29	0	0	0	0	0	0	0	0	0	0	k__Bacteria; p__Proteobacteria; c__Alphaproteobacteria; o__Rhodospirillales; f__Acetobacteraceae; g__; s__
b293074	0	0	0	0	0	0	0	0	92.4914	0	0	0	0	0	0	0	0	0	k__Bacteria; p__Verrucomicrobia; c__Pedosphaerae; o__Pedosphaerales; ; ;
b2bb60f	0	0	0	0	0	0	224.058	0	0	0	0	0	0	0	0	0	0	0	k__Bacteria; p__Actinobacteria; c__Thermoleophilia; o__Gaiellales; f__Gaiellaceae; g__; s__
b38423d	0	0	0	0	0	0	107.88	0	0	0	0	0	0	0	0	0	0	0	k__Bacteria; p__Planctomycetes; c__Planctomycetia; o__Gemmatales; f__Gemmataceae; g__; s__
b3dc0db	0	0	0	0	0	0	414.922	343.676	0	349.155	0	388.192	578.187	819.657	588.592	317.969	240.01	205.196	k__Bacteria; p__Proteobacteria; c__Betaproteobacteria; o__Burkholderiales; f__Oxalobacteraceae; g__; s__
b419379	0	0	0	0	0	0	0	0	0	0	0	0	0	249.895	0	0	0	0	k__Bacteria; p__Actinobacteria; c__Thermoleophilia; o__Gaiellales; f__Gaiellaceae; g__; s__
b4385ce	0	0	0	0	167.764	166.055	174.267	0	173.421	0	293.216	0	453.654	229.904	232.121	515.329	321.715	289.139	k__Bacteria; p__Verrucomicrobia; c__Spartobacteria; o__Chthoniobacterales; f__Chthoniobacteraceae; g__DA101; s__
b5e1176	0	0	0	0	0	0	58.0891	0	0	0	0	0	0	0	0	0	0	0	k__Bacteria; p__Proteobacteria; c__Alphaproteobacteria; o__Rhizobiales; f__Methylobacteriaceae; g__; s__
b5fd9ee	0	0	0	0	0	0	74.686	0	0	0	0	0	0	0	0	0	0	0	k__Bacteria; p__Armatimonadetes; c__0319-6E2; o__; f__; g__; s__
b60a0bd	215.71	0	0	0	0	0	398.325	469.924	635.878	356.281	0	402.056	480.34	919.615	563.722	888.121	531.085	457.027	k__Bacteria; p__Actinobacteria; c__Rubrobacteria; o__Rubrobacterales; f__Rubrobacteraceae; g__Rubrobacter; s__
b63195b	0	0	0	0	0	0	0	0	0	0	0	0	0	0	0	0	0	32.6448	k__Bacteria; p__Actinobacteria; c__Acidimicrobiia; o__Acidimicrobiales; f__; g__; s__
b673f99	0	0	0	0	0	0	0	0	0	0	185.189	0	169.008	0	0	252.182	148.091	139.906	k__Bacteria; p__Proteobacteria; c__Alphaproteobacteria; o__Rhizobiales; f__Rhodobiaceae; g__Afifella; s__
b6bffdc	0	0	0	0	0	0	0	182.359	0	121.136	0	0	0	0	0	307.005	148.091	0	k__Bacteria; p__Proteobacteria; c__Deltaproteobacteria; o__Entotheonellales; f__Entotheonellaceae; g__; s__
b6cb04e	58.0759	0	0	0	70.6376	46.4954	0	112.221	115.614	114.01	216.054	0	88.9518	69.9707	174.091	0	0	74.6166	k__Bacteria; p__FBP; c__; o__; f__; g__; s__
b6d7f2e	0	0	0	0	0	0	0	0	0	0	0	0	142.323	139.941	0	0	0	0	k__Bacteria; p__Proteobacteria; c__Deltaproteobacteria; o__MIZ46; f__; g__; s__
b712f6d	821.359	1373.54	1043.35	1366.47	865.31	1056.11	796.651	855.683	1341.13	619.929	1790.16	727.86	738.3	949.603	853.873	1271.88	735.348	461.69	k__Bacteria; p__Actinobacteria; c__Actinobacteria; o__Actinomycetales; f__Geodermatophilaceae; g__Geodermatophilus; s__obscurus
b7371a5	0	0	0	0	0	0	0	77.1518	0	0	0	0	0	0	0	0	0	0	k__Bacteria; p__Planctomycetes; c__Planctomycetia; o__Gemmatales; f__Gemmataceae; g__; s__
b73f2bb	0	0	0	0	0	0	1709.48	0	0	0	0	0	0	0	0	0	0	0	k__Bacteria; p__Firmicutes; c__Bacilli; o__Bacillales; f__Planococcaceae; g__Planomicrobium; s__
b77c458	0	0	0	58.3961	0	0	0	0	0	0	0	0	0	0	0	0	0	0	k__Bacteria; p__Gemmatimonadetes; c__; o__; f__; g__; s__
b77ef53	0	0	0	0	0	0	0	0	0	0	0	90.116	0	0	0	0	0	0	k__Bacteria; p__Acidobacteria; c__Chloracidobacteria; o__RB41; f__Ellin6075; g__; s__
b78bcd7	0	0	0	0	0	0	224.058	0	277.474	370.532	0	305.008	0	0	431.082	350.862	0	167.887	k__Bacteria; p__Bacteroidetes; c__Saprospirae; o__Saprospirales; f__Chitinophagaceae; g__; s__
b792897	0	0	0	0	0	0	0	0	0	0	0	0	0	0	0	54.8223	0	0	k__Bacteria; p__Acidobacteria; c__S035; o__; f__; g__; s__
b7a8081	0	0	0	0	0	0	0	49.0966	0	0	0	0	62.2663	0	0	0	0	0	k__Bacteria; p__Chloroflexi; c__Anaerolineae; o__S0208; f__; g__; s__
b7c902f	0	0	0	0	0	0	0	0	0	192.392	0	180.232	0	169.929	0	0	0	0	k__Bacteria; p__Firmicutes; c__Bacilli; o__Bacillales; f__Paenibacillaceae; g__Paenibacillus; s__chondroitinus
b7d6d55	0	0	0	0	0	0	0	0	0	92.6331	0	0	0	0	0	0	0	0	k__Bacteria; p__Chloroflexi; c__C0119; o__; f__; g__; s__
b805f70	0	118.701	115.928	81.7546	123.616	119.56	124.477	189.373	184.983	135.387	185.189	159.436	249.065	319.866	157.511	230.253	168.517	130.579	k__Bacteria; p__FBP; c__; o__; f__; g__; s__
b8076f2	0	0	0	0	0	0	0	0	0	0	0	152.504	0	0	0	0	0	0	k__Bacteria; p__Armatimonadetes; c__Armatimonadia; o__Armatimonadales; f__Armatimonadaceae; g__; s__
b874554	365.048	0	0	618.999	397.336	518.092	539.399	631.242	543.387	399.035	447.54	512.968	293.541	429.82	381.341	0	224.69	205.196	k__Bacteria; p__Actinobacteria; c__Actinobacteria; o__Actinomycetales; f__Sporichthyaceae; g__; s__
b8804d3	0	0	0	0	0	0	0	0	0	0	0	0	0	0	0	0	25.5329	0	k__Bacteria; p__Chloroflexi; c__TK10; o__; f__; g__; s__
b887795	0	0	0	0	0	0	0	0	0	0	0	0	0	0	0	0	30.6395	0	k__Bacteria; p__Gemmatimonadetes; c__Gemm-5; o__; f__; g__; s__
b8b2c51	0	0	0	0	0	53.1376	0	0	184.983	49.8794	0	0	88.9518	199.916	132.641	175.431	137.878	79.2801	k__Bacteria; p__Chloroflexi; c__C0119; o__; f__; g__; s__
b8b6daf	0	0	0	0	0	159.413	0	0	0	0	0	0	0	0	0	0	0	0	k__Bacteria; p__Proteobacteria; c__Alphaproteobacteria; o__Rhodospirillales; f__Acetobacteraceae; g__Roseomonas; s__aerilata
b8c129e	0	0	0	0	61.8079	0	0	0	0	0	0	0	0	0	0	0	0	0	k__Bacteria; p__Chloroflexi; c__Anaerolineae; o__Caldilineales; f__Caldilineaceae; g__; s__
b8c4ed0	489.497	373.061	283.38	782.508	529.782	591.156	605.787	701.38	693.685	434.663	956.809	630.812	604.872	589.753	431.082	471.471	285.969	326.448	k__Bacteria; p__Actinobacteria; c__Actinobacteria; o__Actinomycetales; f__Geodermatophilaceae; g__; s__
b8feff0	0	0	0	0	0	13.2844	0	0	0	0	0	0	0	0	0	0	0	0	k__Bacteria; p__Proteobacteria; c__Alphaproteobacteria; o__; f__; g__; s__
b90b951	0	0	0	0	0	0	0	0	0	0	0	90.116	0	0	0	208.325	76.5988	0	k__Bacteria; p__Chloroflexi; c__Ellin6529; o__; f__; g__; s__
b97fd79	0	0	0	0	0	0	0	0	0	0	0	0	0	99.9582	0	0	0	0	k__Bacteria; p__Proteobacteria; c__Deltaproteobacteria; o__Myxococcales; f__; g__; s__
b98971a	0	0	0	0	0	0	41.4922	0	0	0	0	0	0	0	0	0	0	0	k__Bacteria; p__Proteobacteria; c__Alphaproteobacteria; o__Rhizobiales; f__Hyphomicrobiaceae; g__Hyphomicrobium; s__
b9ab4d9	124.448	0	0	105.113	167.764	139.486	132.775	203.4	184.983	114.01	0	124.776	106.742	149.937	0	0	0	0	k__Bacteria; p__Proteobacteria; c__Alphaproteobacteria; o__Caulobacterales; f__Caulobacteraceae; g__; s__
b9bab82	0	0	0	0	70.6376	73.0643	0	0	0	0	0	0	0	0	0	0	86.812	69.953	k__Bacteria; p__Chloroflexi; c__TK10; o__; f__; g__; s__
b9ce5e8	215.71	0	347.785	373.735	203.083	132.844	0	294.579	346.843	292.15	432.107	305.008	231.275	339.858	240.411	350.862	0	83.9437	k__Bacteria; p__Acidobacteria; c__Chloracidobacteria; o__RB41; f__Ellin6075; g__; s__
b9e3d17	0	0	0	0	0	0	0	0	0	0	0	0	0	0	165.801	383.756	0	0	k__Bacteria; p__Proteobacteria; c__Betaproteobacteria; o__Burkholderiales; f__; g__; s__
b9fc107	0	0	0	0	0	0	0	0	0	0	0	0	0	0	0	54.8223	0	0	k__Bacteria; p__Chloroflexi; c__Anaerolineae; o__Caldilineales; f__Caldilineaceae; g__; s__
ba21b91	0	0	0	0	0	0	0	0	0	0	0	20.796	0	0	0	0	0	0	k__Bacteria; ; ; ; ; ;
ba762af	0	0	0	0	0	0	0	0	0	0	0	0	0	0	0	0	0	37.3083	k__Bacteria; p__Proteobacteria; c__Deltaproteobacteria; o__Myxococcales; f__; g__; s__
ba7f6d8	0	0	0	0	0	53.1376	0	0	0	0	0	0	0	0	0	0	0	0	k__Bacteria; p__Bacteroidetes; c__Cytophagia; o__Cytophagales; f__Cytophagaceae; g__; s__
ba8cd36	33.1862	0	0	0	0	0	0	0	0	0	0	0	0	0	0	0	0	0	k__Bacteria; p__Armatimonadetes; c__0319-6E2; o__; f__; g__; s__
baa8c23	0	0	0	0	0	0	0	28.0552	0	42.7537	0	0	0	0	0	0	0	0	k__Bacteria; p__Gemmatimonadetes; c__Gemm-3; o__; f__; g__; s__
baaa078	0	0	0	0	0	73.0643	0	0	0	0	0	0	0	0	0	0	0	0	k__Bacteria; p__Gemmatimonadetes; c__Gemm-3; o__; f__; g__; s__
bad31ec	0	0	0	0	0	0	0	21.0414	0	0	0	0	0	0	0	0	0	0	k__Bacteria; p__Chlamydiae; c__Chlamydiia; o__Chlamydiales; f__Parachlamydiaceae; g__Candidatus Protochlamydia; s__
bae60b3	0	0	0	0	0	132.844	0	0	0	0	0	0	97.847	89.9624	0	0	0	102.598	k__Bacteria; p__Actinobacteria; c__Thermoleophilia; o__Gaiellales; f__Gaiellaceae; g__; s__
bb0ff6d	0	0	334.904	0	0	0	0	0	0	0	0	0	0	0	0	0	0	0	k__Bacteria; p__Actinobacteria; c__Thermoleophilia; o__Solirubrobacterales; f__Conexibacteraceae; g__; s__
bb740c1	0	491.762	450.832	397.094	229.572	318.826	356.833	336.662	335.281	313.527	709.891	263.416	249.065	409.829	290.151	0	214.477	125.915	k__Bacteria; p__Proteobacteria; c__Alphaproteobacteria; o__Rhodospirillales; f__Rhodospirillaceae; g__Skermanella; s__
bbe03e2	0	0	0	0	0	0	0	0	0	0	0	0	0	0	0	0	25.5329	0	k__Bacteria; p__Bacteroidetes; c__Cytophagia; o__Cytophagales; f__Cytophagaceae; g__Hymenobacter; s__
bc7fe3d	0	0	0	0	0	0	49.7907	49.0966	0	28.5025	0	0	0	0	0	120.609	0	0	k__Bacteria; p__Acidobacteria; c__Solibacteres; o__Solibacterales; f__; g__; s__
bc84c01	132.745	390.018	257.618	268.622	203.083	292.257	207.461	245.483	161.86	206.643	339.513	291.144	498.13	399.833	364.761	559.187	260.436	214.523	k__Bacteria; p__Proteobacteria; c__Alphaproteobacteria; o__Rhodospirillales; f__Rhodospirillaceae; g__; s__
bc88ce1	406.531	796.993	631.165	700.753	829.991	624.367	987.515	736.449	1121.46	1004.71	1018.54	693.2	1458.81	1369.43	1094.28	1447.31	914.079	680.876	k__Bacteria; p__Firmicutes; c__Bacilli; o__Bacillales; f__Bacillaceae; g__Bacillus;
bc8e50a	157.635	220.445	167.452	210.226	141.275	0	116.178	0	0	0	0	0	0	0	0	0	0	0	k__Bacteria; p__Bacteroidetes; c__Saprospirae; o__Saprospirales; f__Chitinophagaceae; g__Flavisolibacter; s__
bcaf1eb	82.9656	0	0	0	0	79.7065	116.178	0	69.3685	0	0	83.184	151.218	219.908	124.35	208.325	102.132	79.2801	k__Bacteria; p__Chloroflexi; c__Chloroflexi; o__AKIW781; f__; g__; s__
bcb2186	0	0	0	0	0	0	0	0	0	0	0	0	0	0	0	285.076	0	0	k__Bacteria; p__Actinobacteria; c__Thermoleophilia; o__Solirubrobacterales; f__; g__; s__
bcde661	182.524	203.488	218.975	280.301	176.594	365.321	290.446	469.924	508.703	384.784	324.081	256.484	418.074	419.824	348.181	296.04	214.477	177.214	k__Bacteria; p__Chloroflexi; c__Chloroflexi; o__AKIW781; f__; g__; s__
bd871e3	0	0	0	0	0	0	0	0	0	0	0	0	0	0	0	0	0	27.9812	k__Bacteria; p__Chloroflexi; c__Chloroflexi; o__AKIW781; f__; g__; s__
bdf8a26	0	0	0	0	0	0	0	0	0	0	0	0	0	0	0	0	112.345	0	k__Bacteria; p__Firmicutes; c__Bacilli; o__Bacillales; f__Bacillaceae; g__Bacillus;
be26544	0	0	0	0	0	0	0	0	127.176	0	0	0	0	0	0	0	0	0	k__Bacteria; p__Bacteroidetes; c__Saprospirae; o__Saprospirales; f__Chitinophagaceae; g__Segetibacter; s__
be49ca5	0	0	103.047	0	0	159.413	0	0	150.298	0	0	110.912	0	0	0	307.005	0	0	k__Bacteria; p__Armatimonadetes; c__0319-6E2; o__; f__; g__; s__
be80fe6	398.235	440.89	425.07	478.848	309.039	531.376	522.802	252.497	0	0	401.243	228.756	0	0	0	0	71.4922	0	k__Bacteria; p__Actinobacteria; c__Actinobacteria; o__Actinomycetales; f__Micrococcaceae; g__Arthrobacter;
be81597	0	0	0	0	0	0	0	0	0	0	0	0	0	0	140.931	0	0	0	k__Bacteria; p__Actinobacteria; c__Acidimicrobiia; o__Acidimicrobiales; f__; g__; s__
be9592a	0	0	0	0	0	0	0	0	0	135.387	0	103.98	0	0	0	0	0	0	k__Bacteria; p__Bacteroidetes; c__Cytophagia; o__Cytophagales; f__Cytophagaceae; g__Hymenobacter; s__
befc457	987.29	1203.97	953.187	981.055	785.843	896.698	962.62	855.683	948.037	833.698	1095.7	790.248	302.436	469.804	306.731	263.147	224.69	177.214	k__Bacteria; p__Bacteroidetes; c__Cytophagia; o__Cytophagales; f__Cytophagaceae; g__Adhaeribacter; s__
bf0e047	0	0	0	0	0	0	0	0	0	0	0	0	0	49.9791	0	0	0	0	k__Bacteria; p__Actinobacteria; c__Nitriliruptoria; o__Euzebyales; f__Euzebyaceae; g__Euzebya; s__
bf6178a	0	0	0	0	0	0	0	0	0	0	0	0	0	269.887	0	0	0	0	k__Bacteria; p__Bacteroidetes; c__Saprospirae; o__Saprospirales; f__Chitinophagaceae; g__; s__
bf62847	0	0	0	0	0	0	91.2829	0	0	0	0	0	0	0	0	0	0	0	k__Bacteria; p__Gemmatimonadetes; c__Gemm-3; o__; f__; g__; s__
bf87c23	33.1862	50.8719	38.6427	0	0	46.4954	82.9845	98.1932	104.053	121.136	108.027	76.252	177.904	139.941	49.7402	164.467	148.091	74.6166	k__Bacteria; p__Proteobacteria; c__Deltaproteobacteria; o__Syntrophobacterales; f__Syntrophobacteraceae; g__; s__
bfab0d2	0	0	0	0	0	0	0	0	0	0	0	0	0	0	0	65.7867	0	0	k__Bacteria; p__Nitrospirae; c__Nitrospira; o__Nitrospirales; f__0319-6A21; g__; s__
bfb6f18	0	0	64.4046	116.792	0	0	0	0	0	0	0	97.048	97.847	59.9749	0	109.645	81.7054	0	k__Bacteria; p__Firmicutes; c__Bacilli; o__Bacillales; f__Paenibacillaceae; g__Paenibacillus; s__
bfb77a4	0	0	270.499	0	0	245.762	0	0	0	0	0	256.484	0	0	0	0	0	0	k__Bacteria; p__Bacteroidetes; c__Cytophagia; o__Cytophagales; f__Cytophagaceae; g__Adhaeribacter; s__
bffdb49	0	0	0	0	0	0	0	0	0	199.517	0	207.96	0	359.849	0	0	163.411	135.243	k__Bacteria; p__Actinobacteria; c__Rubrobacteria; o__Rubrobacterales; f__Rubrobacteraceae; g__Rubrobacter; s__
c005791	240.6	118.701	218.975	221.905	167.764	132.844	174.267	273.538	150.298	220.894	108.027	228.756	195.694	209.912	290.151	109.645	112.345	27.9812	k__Bacteria; p__Bacteroidetes; c__Cytophagia; o__Cytophagales; f__Cytophagaceae; g__Spirosoma; s__
c007b3a	0	0	0	0	0	0	0	0	219.667	0	0	0	0	0	0	0	0	135.243	k__Bacteria; p__Gemmatimonadetes; c__Gemmatimonadetes; o__Gemmatimonadales; f__; g__; s__
c010701	0	0	0	0	0	0	0	0	0	92.6331	0	0	0	69.9707	0	0	0	79.2801	k__Bacteria; p__FBP; c__; o__; f__; g__; s__
c028010	0	0	0	0	0	0	0	0	0	0	0	0	0	39.9833	0	0	0	0	k__Bacteria; p__Proteobacteria; c__Alphaproteobacteria; ; ; ;
c036e2d	0	0	0	0	0	0	0	119.235	0	0	0	0	0	0	0	0	0	0	k__Bacteria; p__Actinobacteria; c__Thermoleophilia; o__Solirubrobacterales; f__Solirubrobacteraceae; g__; s__
c03d295	705.207	847.865	682.688	560.603	362.018	478.239	497.907	652.283	612.755	491.668	925.944	540.696	613.768	749.686	654.913	1173.2	515.765	485.008	k__Bacteria; p__Actinobacteria; c__Thermoleophilia; o__Gaiellales; f__Gaiellaceae; g__; s__
c04e3ba	298.676	0	0	560.603	0	0	381.728	589.159	0	320.653	0	457.512	444.759	0	0	0	0	0	k__Bacteria; p__Proteobacteria; c__Alphaproteobacteria; o__Rhizobiales; f__Bradyrhizobiaceae; g__; s__
c08552f	0	0	0	0	0	0	0	0	0	0	0	0	0	0	0	175.431	0	0	k__Bacteria; p__FBP; c__; o__; f__; g__; s__
c08751a	0	0	0	0	0	0	0	0	0	0	879.647	0	0	0	0	0	0	0	k__Bacteria; p__Proteobacteria; c__Alphaproteobacteria; o__Rhodospirillales; f__Acetobacteraceae; g__Roseomonas; s__
c0c4153	0	0	0	0	114.786	0	0	0	0	0	0	0	0	0	0	0	0	0	k__Bacteria; p__Proteobacteria; c__Betaproteobacteria; o__; f__; g__; s__
c0f775f	174.228	288.274	399.308	455.49	291.38	345.395	116.178	217.428	184.983	192.392	293.216	180.232	0	0	0	0	0	0	k__Bacteria; p__Proteobacteria; c__Betaproteobacteria; o__Burkholderiales; f__Oxalobacteraceae; g__Cupriavidus; s__
c0f98f9	0	0	0	0	0	0	0	0	46.2457	0	0	0	0	0	0	0	0	0	k__Bacteria; p__Proteobacteria; c__Alphaproteobacteria; o__Rhodospirillales; f__Acetobacteraceae; g__; s__
c1183eb	0	0	0	0	0	0	0	0	0	0	0	0	0	49.9791	0	0	0	0	k__Bacteria; p__Chloroflexi; ; ; ; ;
c13b496	0	0	0	0	0	0	58.0891	0	0	0	0	0	0	0	0	76.7512	0	0	k__Bacteria; p__Chloroflexi; c__C0119; o__; f__; g__; s__
c1427c7	0	0	0	0	0	0	0	0	0	0	0	0	0	0	0	0	35.7461	0	k__Bacteria; p__Gemmatimonadetes; c__Gemmatimonadetes; o__Gemmatimonadales; f__; g__; s__
c1591eb	0	0	0	0	0	0	0	0	0	0	0	0	0	0	0	0	0	23.3177	k__Bacteria; p__Proteobacteria; c__Deltaproteobacteria; o__Myxococcales; f__; g__; s__
c1a536f	0	0	0	0	0	0	0	0	0	0	0	0	0	0	671.493	0	0	0	k__Bacteria; p__Proteobacteria; c__Betaproteobacteria; o__Burkholderiales; ; ;
c1a6598	290.379	0	128.809	315.339	273.721	139.486	207.461	357.704	323.72	342.03	401.243	402.056	195.694	299.875	223.831	252.182	112.345	135.243	k__Bacteria; p__Gemmatimonadetes; c__Gemm-3; o__; f__; g__; s__
c1a87f7	273.786	406.975	399.308	537.244	353.188	425.101	589.19	561.104	774.615	534.422	555.567	568.424	560.396	609.745	654.913	1063.55	612.79	489.671	k__Bacteria; p__Actinobacteria; c__Rubrobacteria; o__Rubrobacterales; f__Rubrobacteraceae; g__Rubrobacter; s__
c1e27f3	0	0	0	0	0	0	0	0	0	0	0	0	0	89.9624	0	0	0	0	k__Bacteria; p__Proteobacteria; c__Deltaproteobacteria; o__Spirobacillales; f__; g__; s__
c1fad29	0	0	0	0	0	0	0	0	46.2457	0	0	0	0	0	0	0	0	0	k__Bacteria; p__Proteobacteria; c__Deltaproteobacteria; o__Spirobacillales; f__; g__; s__
c200cd3	0	0	0	0	0	0	0	0	0	0	0	0	0	79.9666	0	0	0	0	k__Bacteria; p__Armatimonadetes; c__0319-6E2; o__; f__; g__; s__
c21857c	0	0	0	0	0	0	0	0	0	0	0	0	0	0	0	0	61.279	0	k__Bacteria; p__FBP; c__; o__; f__; g__; s__
c2206a0	0	0	0	0	0	0	24.8953	0	0	0	0	0	0	0	0	43.8578	0	0	k__Bacteria; p__Chloroflexi; c__Anaerolineae; o__H39; f__; g__; s__
c222885	0	0	0	0	0	0	0	0	0	0	0	0	0	0	58.0302	0	0	0	k__Bacteria; p__Proteobacteria; c__Alphaproteobacteria; o__Rhizobiales; f__Xanthobacteraceae; g__Labrys; s__
c2347d1	0	0	0	0	0	0	0	0	0	0	0	0	0	0	0	65.7867	35.7461	0	k__Bacteria; p__Actinobacteria; c__Actinobacteria; o__Actinomycetales; f__Nocardioidaceae; g__; s__
c23caaf	0	0	0	0	0	0	0	0	0	0	0	0	204.589	179.925	0	0	0	0	k__Bacteria; p__Proteobacteria; c__Alphaproteobacteria; o__Rhizobiales; f__Bradyrhizobiaceae; g__Balneimonas; s__
c2710bc	182.524	254.36	115.928	280.301	256.061	318.826	215.76	259.511	393.088	270.774	447.54	367.396	355.807	589.753	497.402	427.614	500.445	251.831	k__Bacteria; p__FBP; c__; o__; f__; g__; s__
c274a9c	0	0	0	23.3584	0	0	0	0	0	0	0	0	0	0	0	0	0	0	k__Bacteria; p__; c__; o__; f__; g__; s__
c29f670	0	0	0	0	0	0	0	0	161.86	0	0	0	0	0	0	0	0	256.494	k__Bacteria; p__Actinobacteria; c__Acidimicrobiia; o__Acidimicrobiales; f__; g__; s__
c313546	0	0	0	0	0	0	0	0	0	0	0	0	0	29.9875	0	0	0	0	k__Bacteria; p__Cyanobacteria; c__ML635J-21; o__; f__; g__; s__
c31e5f9	0	0	0	0	0	0	0	0	0	0	0	0	160.113	0	0	0	0	0	k__Bacteria; p__Firmicutes; c__Bacilli; o__Bacillales; f__Paenibacillaceae; g__Paenibacillus; s__chondroitinus
c335709	0	0	0	0	0	0	1244.77	561.104	0	0	0	0	1974.73	2159.1	1616.56	0	0	0	k__Bacteria; p__Proteobacteria; c__Betaproteobacteria; o__Burkholderiales; f__Oxalobacteraceae; ;
c397f68	0	0	0	0	0	0	0	0	0	0	0	76.252	0	0	0	0	0	0	k__Bacteria; p__Actinobacteria; c__Acidimicrobiia; o__Acidimicrobiales; f__AKIW874; g__; s__
c3ae888	49.7793	0	0	0	0	0	49.7907	126.248	196.544	85.5075	169.756	110.912	160.113	89.9624	41.4502	0	0	0	k__Bacteria; p__Acidobacteria; c__Chloracidobacteria; o__RB41; f__; g__; s__
c3c9e81	0	0	0	0	0	0	0	0	0	49.8794	0	0	0	0	0	0	0	0	k__Bacteria; p__Proteobacteria; c__TA18; o__PHOS-HD29; f__; g__; s__
c3d9540	0	0	0	0	0	0	0	0	0	0	0	0	0	0	33.1601	0	0	0	k__Bacteria; p__Planctomycetes; c__Planctomycetia; o__Gemmatales; f__Gemmataceae; g__; s__
c3ef086	0	0	0	0	0	0	0	0	0	0	0	0	0	0	0	0	91.9186	0	k__Bacteria; p__Gemmatimonadetes; c__Gemm-3; o__; f__; g__; s__
c3f0944	0	0	0	0	0	0	0	0	0	0	0	0	0	0	0	0	0	27.9812	k__Bacteria; p__Chloroflexi; c__Anaerolineae; o__; f__; g__; s__
c3f8371	116.152	0	244.737	245.264	0	152.771	157.67	406.8	242.79	171.015	462.972	0	240.17	339.858	256.991	142.538	188.944	186.541	k__Bacteria; p__Bacteroidetes; c__Saprospirae; o__Saprospirales; f__Chitinophagaceae; g__Flavisolibacter; s__
c415d56	257.193	390.018	0	408.773	0	318.826	414.922	280.552	289.036	0	370.378	318.872	0	459.808	0	0	137.878	0	k__Bacteria; p__Actinobacteria; c__Actinobacteria; o__Actinomycetales; f__Cellulomonadaceae; g__Cellulomonas; s__
c418526	0	0	0	116.792	0	119.56	0	0	150.298	0	0	0	186.799	249.895	223.831	0	219.583	130.579	k__Bacteria; p__Proteobacteria; c__Alphaproteobacteria; o__Sphingomonadales; f__Sphingomonadaceae; g__Kaistobacter; s__
c4abc5d	0	0	0	0	0	0	0	0	0	0	0	0	0	0	0	0	0	111.925	k__Bacteria; p__Planctomycetes; c__Phycisphaerae; o__WD2101; f__; g__; s__
c4b7cfa	0	0	0	0	0	0	0	70.138	0	0	169.756	62.388	0	0	0	0	0	0	k__Bacteria; p__Firmicutes; c__Bacilli; o__Bacillales; f__Paenibacillaceae; g__Paenibacillus; s__
c56f0a3	0	0	888.783	595.64	0	451.67	0	0	705.247	491.668	802.485	0	702.719	0	646.623	931.978	515.765	429.045	k__Bacteria; p__Acidobacteria; c__Acidobacteria-6; o__iii1-15; f__; g__; s__
c57808e	0	0	0	0	0	0	0	0	0	0	0	0	0	0	0	0	30.6395	0	k__Bacteria; p__Verrucomicrobia; c__Spartobacteria; o__Chthoniobacterales; f__Chthoniobacteraceae; g__; s__
c5a3b80	0	0	0	140.151	0	0	0	0	0	0	0	0	0	0	0	0	0	0	k__Bacteria; p__Acidobacteria; c__Sva0725; o__Sva0725; f__; g__; s__
c5c35da	0	0	0	0	0	0	224.058	0	346.843	135.387	0	0	329.122	239.9	0	328.934	250.223	0	k__Bacteria; p__Chloroflexi; c__Chloroflexi; o__AKIW781; f__; g__; s__
c5cacb0	0	0	0	0	0	0	0	0	0	14.2512	0	0	0	0	0	0	0	0	k__Bacteria; p__Proteobacteria; c__Alphaproteobacteria; o__Rickettsiales; f__; g__; s__
c5cfd57	0	0	0	0	0	0	0	0	0	0	0	34.66	0	0	0	0	0	0	k__Bacteria; p__Actinobacteria; c__Acidimicrobiia; o__Acidimicrobiales; f__; g__; s__
c5e8a66	0	0	0	0	0	0	0	0	0	0	0	0	0	0	107.77	0	0	0	k__Bacteria; p__Verrucomicrobia; c__Spartobacteria; o__Chthoniobacterales; f__Chthoniobacteraceae; g__; s__
c63399b	0	0	283.38	0	0	0	0	0	0	0	0	0	0	0	0	0	0	0	k__Bacteria; p__Verrucomicrobia; c__Spartobacteria; o__Chthoniobacterales; f__Chthoniobacteraceae; g__; s__
c63ea34	0	0	0	0	0	0	0	0	0	0	0	159.436	0	0	0	0	0	0	k__Bacteria; p__Armatimonadetes; c__0319-6E2; o__; f__; g__; s__
c6627c9	0	0	0	0	0	13.2844	0	0	0	0	0	0	0	0	0	0	0	0	k__Bacteria; p__; c__; o__; f__; g__; s__
c678a9d	0	0	0	0	0	19.9266	0	0	0	0	0	0	0	0	0	0	0	0	k__Bacteria; p__Chloroflexi; c__TK10; o__; f__; g__; s__
c6ac251	74.669	0	90.1664	198.547	0	126.202	116.178	147.29	0	0	0	0	88.9518	209.912	149.221	208.325	234.903	116.588	k__Bacteria; p__Chloroflexi; c__Chloroflexi; o__AKIW781; f__; g__; s__
c6bb690	124.448	0	0	0	0	73.0643	0	126.248	0	0	0	0	0	0	0	0	0	0	k__Bacteria; p__Actinobacteria; c__Actinobacteria; o__Actinomycetales; f__Nocardioidaceae; g__Pimelobacter; s__
c6dd112	0	0	0	23.3584	0	19.9266	0	0	0	0	0	0	0	0	0	0	0	0	k__Bacteria; p__Chloroflexi; c__Chloroflexi; o__AKIW781; f__; g__; s__
c6e109a	0	0	0	467.169	0	332.11	0	182.359	786.177	178.141	694.458	298.076	551.501	0	0	296.04	0	0	k__Bacteria; p__Bacteroidetes; c__Saprospirae; o__Saprospirales; f__Chitinophagaceae; g__Segetibacter; s__
c710397	66.3724	0	0	0	0	79.7065	58.0891	0	0	0	0	117.844	0	0	0	0	0	0	k__Bacteria; p__Proteobacteria; c__Alphaproteobacteria; o__Rhodospirillales; f__; g__; s__
c71087d	0	0	0	175.188	203.083	0	207.461	0	219.667	171.015	0	214.892	240.17	0	190.671	0	275.756	121.252	k__Bacteria; p__Firmicutes; c__Bacilli; o__Bacillales; f__Bacillaceae; g__Bacillus;
c763795	0	0	0	0	0	59.7799	0	0	0	0	0	0	0	0	0	0	0	0	k__Bacteria; p__Chloroflexi; c__Chloroflexi; o__Roseiflexales; f__; g__; s__
c7d69e8	0	0	0	0	0	0	116.178	119.235	0	106.884	0	0	0	0	0	0	0	0	k__Bacteria; p__Proteobacteria; c__Alphaproteobacteria; o__Rhizobiales; f__Bradyrhizobiaceae; g__Balneimonas; s__
c824241	240.6	0	0	0	0	0	99.5813	105.207	127.176	0	0	0	0	0	0	0	0	0	k__Bacteria; p__Bacteroidetes; c__Cytophagia; o__Cytophagales; f__Cytophagaceae; g__Adhaeribacter; s__
c83fd69	0	0	0	0	0	0	0	0	0	0	0	0	0	0	0	0	0	46.6354	k__Bacteria; p__Bacteroidetes; c__Saprospirae; o__Saprospirales; f__Chitinophagaceae; g__Flavisolibacter; s__
c84afb1	0	0	64.4046	0	0	0	0	0	0	0	0	0	0	0	0	0	0	0	k__Bacteria; p__Planctomycetes; c__Phycisphaerae; o__WD2101; f__; g__; s__
c8872a0	0	0	0	0	0	0	0	21.0414	0	0	0	0	0	0	0	0	0	0	k__Bacteria; p__Chloroflexi; c__Thermomicrobia; o__JG30-KF-CM45; f__; g__; s__
c8a83d6	0	0	0	0	141.275	0	0	0	0	0	0	0	0	0	0	0	0	0	k__Bacteria; p__Planctomycetes; c__Phycisphaerae; o__WD2101; f__; g__; s__
c8d41c4	2090.73	1644.86	1468.42	1506.62	1006.59	823.634	871.337	490.966	127.176	242.271	447.54	339.668	0	0	0	109.645	0	69.953	k__Bacteria; p__Thermi; c__Deinococci; o__Deinococcales; f__Deinococcaceae; g__Deinococcus; s__	Deinococcus
c906143	0	0	0	0	0	0	0	0	0	0	0	27.728	0	0	0	0	0	0	k__Bacteria; p__FBP; c__; o__; f__; g__; s__
c941455	257.193	186.53	347.785	595.64	414.996	278.973	331.938	434.855	497.141	413.286	509.269	429.784	338.017	179.925	281.861	230.253	188.944	139.906	k__Bacteria; p__Bacteroidetes; c__Saprospirae; o__Saprospirales; f__Chitinophagaceae; g__Flavisolibacter; s__
c9727f4	0	0	0	0	0	0	0	0	0	0	0	0	231.275	169.929	0	0	0	0	k__Bacteria; p__Proteobacteria; c__Deltaproteobacteria; o__Myxococcales; f__Haliangiaceae; g__; s__
c97aadf	0	0	0	0	0	0	0	0	0	0	0	0	0	0	0	54.8223	0	0	k__Bacteria; p__OD1; c__ZB2; o__; f__; g__; s__
c99dac2	0	0	0	0	0	0	0	0	0	0	0	0	71.1615	0	0	0	0	0	k__Bacteria; p__Planctomycetes; c__Phycisphaerae; o__WD2101; f__; g__; s__
c9a3b23	0	0	0	0	0	0	0	0	0	128.261	0	0	0	0	0	0	0	0	k__Bacteria; p__Bacteroidetes; c__Saprospirae; o__Saprospirales; f__Chitinophagaceae; g__Flavisolibacter; s__
c9b1f63	0	0	0	0	0	0	182.566	0	0	0	339.513	0	0	0	0	0	0	0	k__Bacteria; p__Actinobacteria; c__Actinobacteria; o__Actinomycetales; f__Nocardioidaceae; g__; s__
c9ddd3c	0	0	0	0	0	0	0	0	0	0	0	0	26.6855	0	0	0	0	0	k__Bacteria; p__Chloroflexi; c__Anaerolineae; o__S0208; f__; g__; s__
c9ee168	0	0	0	0	0	0	0	0	0	0	0	0	124.533	0	0	87.7156	0	55.9624	k__Bacteria; p__Nitrospirae; c__Nitrospira; o__Nitrospirales; f__0319-6A21; g__; s__
c9f9355	0	0	0	0	17.6594	0	0	0	0	0	0	0	0	0	0	0	0	0	k__Bacteria; p__Proteobacteria; c__Deltaproteobacteria; o__Myxococcales; f__Nannocystaceae; g__Nannocystis; s__
cab12c0	0	0	0	0	0	0	0	0	69.3685	0	0	0	0	0	0	0	0	0	k__Bacteria; p__Proteobacteria; c__Alphaproteobacteria; o__Rhodospirillales; f__Rhodospirillaceae; g__; s__
cab829a	0	0	0	0	0	0	0	0	0	0	0	41.592	0	0	0	0	0	0	k__Bacteria; p__Proteobacteria; c__Deltaproteobacteria; o__Bdellovibrionales; f__Bdellovibrionaceae; g__Bdellovibrio; s__
cbcc48c	0	0	0	0	0	0	0	0	0	0	0	0	0	0	0	87.7156	0	65.2895	k__Bacteria; p__Chloroflexi; c__C0119; o__; f__; g__; s__
cbd932d	0	0	0	0	0	0	0	0	0	0	0	0	0	0	0	0	0	9.32707	k__Bacteria; p__Proteobacteria; ; ; ; ;
cc19950	0	0	0	0	0	0	0	56.1104	0	0	0	0	0	0	0	0	0	0	k__Bacteria; p__Actinobacteria; c__Actinobacteria; o__Actinomycetales; ; ;
cc1f18f	0	0	0	0	0	0	0	0	0	0	0	0	0	0	16.5801	0	0	0	k__Bacteria; p__Proteobacteria; c__Alphaproteobacteria; o__Rickettsiales; f__; g__; s__
cc22c33	0	0	0	186.868	0	0	0	0	0	0	0	0	0	0	0	0	0	0	k__Bacteria; p__Planctomycetes; c__Phycisphaerae; o__WD2101; f__; g__; s__
cc37c36	0	0	0	0	0	0	0	0	0	0	0	0	0	0	0	0	122.558	0	k__Bacteria; p__Actinobacteria; c__Thermoleophilia; o__Gaiellales; f__Gaiellaceae; g__; s__
cc60312	0	0	0	0	0	0	0	0	0	249.397	0	0	338.017	0	0	0	0	0	k__Bacteria; p__Actinobacteria; c__Actinobacteria; o__Actinomycetales; f__Pseudonocardiaceae; g__Pseudonocardia; s__
cc6a453	0	0	0	0	0	132.844	0	0	0	99.7587	0	0	0	0	91.1904	0	0	79.2801	k__Bacteria; p__Chloroflexi; c__Chloroflexi; o__AKIW781; f__; g__; s__
cca0eab	0	0	0	0	0	0	232.356	0	497.141	228.02	0	166.368	498.13	449.812	0	449.543	0	0	k__Bacteria; p__Proteobacteria; c__Alphaproteobacteria; o__Sphingomonadales; f__Sphingomonadaceae; ;
ccb3b18	0	0	0	0	0	0	141.074	0	0	0	0	0	0	0	0	0	0	0	k__Bacteria; p__Chloroflexi; c__TK10; o__AKYG885; f__Dolo_23; g__; s__
cd0db92	0	0	0	0	0	0	0	0	0	0	0	0	0	0	0	0	71.4922	0	k__Bacteria; p__Planctomycetes; c__Planctomycetia; o__Gemmatales; f__Gemmataceae; g__; s__
cd29572	0	0	0	0	0	0	0	0	69.3685	0	0	0	0	0	0	0	0	0	k__Bacteria; p__Chloroflexi; c__Chloroflexi; o__Roseiflexales; f__; g__; s__
cd57d9c	82.9656	0	0	0	0	0	0	77.1518	0	0	0	0	0	0	0	0	0	0	k__Bacteria; p__Bacteroidetes; c__Cytophagia; o__Cytophagales; f__Cytophagaceae; g__; s__
cd5cbbf	157.635	169.573	283.38	233.584	0	0	0	371.731	312.158	270.774	0	270.348	426.969	359.849	397.922	0	0	0	k__Bacteria; p__Firmicutes; c__Bacilli; o__Bacillales; f__Alicyclobacillaceae; g__Alicyclobacillus; s__
cdbdfcf	0	0	0	0	0	0	0	0	0	0	0	0	0	0	0	54.8223	0	0	k__Bacteria; p__Proteobacteria; c__Alphaproteobacteria; o__Rhizobiales; f__Hyphomicrobiaceae; g__Pedomicrobium; s__
cdc4daa	0	0	0	0	0	0	0	21.0414	0	0	0	0	0	0	0	0	0	0	k__Bacteria; p__Proteobacteria; c__Deltaproteobacteria; o__Spirobacillales; f__; g__; s__
cdd5021	0	0	463.713	0	0	0	0	0	0	0	0	0	0	0	0	0	0	0	k__Bacteria; p__Firmicutes; c__Bacilli; o__Bacillales; f__Paenibacillaceae; g__Paenibacillus; s__lentimorbus
cdd6a3d	0	0	0	0	0	0	0	0	173.421	192.392	0	0	0	0	0	274.111	0	0	k__Bacteria; p__Gemmatimonadetes; c__Gemm-3; o__; f__; g__; s__
ce0dc0f	0	0	0	0	0	0	0	0	0	0	0	55.456	0	0	0	0	0	0	k__Bacteria; p__Verrucomicrobia; c__Pedosphaerae; o__Pedosphaerales; f__; g__; s__
ce0e3f3	0	0	0	0	0	0	0	0	0	0	0	0	0	0	0	0	0	74.6166	k__Bacteria; p__Gemmatimonadetes; c__Gemm-3; o__; f__; g__; s__
ce0fb39	0	0	0	0	0	0	0	0	0	0	0	0	0	0	0	285.076	0	0	k__Bacteria; p__Gemmatimonadetes; c__Gemm-3; o__; f__; g__; s__
ce6c165	0	0	0	0	0	0	0	189.373	0	0	0	0	0	0	0	0	0	0	k__Bacteria; p__Bacteroidetes; c__Cytophagia; o__Cytophagales; f__Cytophagaceae; g__Hymenobacter; s__
cf3c91f	0	0	0	0	0	0	0	0	0	0	0	110.912	124.533	139.941	132.641	0	0	135.243	k__Bacteria; p__Actinobacteria; c__Actinobacteria; o__Actinomycetales; f__Thermomonosporaceae; g__Actinomadura; s__vinacea
cff0157	273.786	0	0	0	0	0	0	483.952	0	441.789	617.296	0	0	0	0	921.014	0	443.036	k__Bacteria; p__Actinobacteria; c__Thermoleophilia; o__Solirubrobacterales; f__; g__; s__
d048f55	0	0	0	0	0	0	0	0	0	0	0	0	0	109.954	0	0	0	0	k__Bacteria; p__Actinobacteria; c__Actinobacteria; o__Actinomycetales; f__Nocardioidaceae; ;
d08ab25	0	0	0	0	0	0	0	0	0	71.2562	0	0	0	0	0	0	0	0	k__Bacteria; p__Firmicutes; c__Bacilli; o__Bacillales; f__Thermoactinomycetaceae; g__Shimazuella; s__
d0c6c1e	0	0	0	0	0	0	0	0	0	263.648	0	0	0	339.858	0	0	0	0	k__Bacteria; p__Acidobacteria; c__Chloracidobacteria; o__11-24; f__; g__; s__
d11e55c	0	0	0	0	0	0	0	0	0	0	0	0	0	0	0	0	0	41.9718	k__Bacteria; p__Proteobacteria; c__Deltaproteobacteria; o__Myxococcales; f__; g__; s__
d12c6d0	0	0	0	0	0	0	0	0	23.1228	0	0	0	0	0	0	0	0	0	k__Bacteria; p__FBP; c__; o__; f__; g__; s__
d13a2e4	0	0	0	0	0	0	0	322.635	0	0	0	187.164	0	0	0	0	0	0	k__Bacteria; p__Bacteroidetes; c__Saprospirae; o__Saprospirales; f__Chitinophagaceae; g__Segetibacter; s__
d1ab2d0	0	0	0	0	0	0	0	0	0	106.884	0	0	0	0	0	0	0	0	k__Bacteria; p__Acidobacteria; c__iii1-8; o__DS-18; f__; g__; s__
d1b8e08	0	0	0	0	0	0	0	0	0	0	0	0	0	0	0	0	0	135.243	k__Bacteria; p__Actinobacteria; c__Thermoleophilia; o__Solirubrobacterales; f__Solirubrobacteraceae; g__; s__
d1c9bad	580.759	746.121	708.45	1506.62	591.59	724	1153.48	848.67	763.054	605.678	1111.13	790.248	613.768	789.67	704.653	515.329	245.116	512.989	k__Bacteria; p__Bacteroidetes; c__Saprospirae; o__Saprospirales; f__Chitinophagaceae; g__Flavisolibacter; s__
d1f677a	0	0	0	280.301	0	0	282.147	0	0	0	0	0	0	0	0	0	0	0	k__Bacteria; p__Proteobacteria; c__Alphaproteobacteria; o__Rhodospirillales; f__Rhodospirillaceae; g__Skermanella; s__
d223f94	0	0	0	0	0	0	0	0	0	0	0	0	0	0	0	54.8223	0	0	k__Bacteria; p__; c__; o__; f__; g__; s__
d22530b	0	0	0	0	0	0	0	0	0	0	0	0	0	0	0	0	51.0659	0	k__Bacteria; p__Proteobacteria; c__Deltaproteobacteria; o__Entotheonellales; f__Entotheonellaceae; g__; s__
d244882	0	0	0	0	0	0	0	0	0	71.2562	0	0	0	0	0	0	0	0	k__Bacteria; p__Proteobacteria; c__Gammaproteobacteria; o__Xanthomonadales; f__Sinobacteraceae; g__; s__
d25df0f	0	0	0	0	0	0	0	0	0	0	0	41.592	0	0	0	0	0	0	k__Bacteria; p__Acidobacteria; c__iii1-8; o__DS-18; f__; g__; s__
d2639a2	190.821	0	0	0	0	92.9909	182.566	140.276	0	0	0	0	0	0	0	0	0	0	k__Bacteria; p__Bacteroidetes; c__Cytophagia; o__Cytophagales; f__Cytophagaceae; g__Hymenobacter; s__
d29464d	0	0	0	291.981	0	0	0	0	0	0	0	0	0	0	0	0	0	0	k__Bacteria; p__Proteobacteria; c__Deltaproteobacteria; o__Syntrophobacterales; f__Syntrophobacteraceae; g__; s__
d2d6f13	0	0	0	0	0	0	0	0	0	0	77.162	0	0	0	0	0	0	0	k__Bacteria; p__Chloroflexi; c__Chloroflexi; o__AKIW781; f__; g__; s__
d2f3e96	33.1862	0	0	0	0	33.211	0	0	57.8071	57.005	0	41.592	88.9518	69.9707	66.3203	109.645	51.0659	46.6354	k__Bacteria; p__Chloroflexi; c__Ktedonobacteria; o__; f__; g__; s__
d30a85b	0	0	0	0	0	0	0	0	0	0	0	0	0	319.866	0	0	0	0	k__Bacteria; p__Proteobacteria; c__Betaproteobacteria; o__Burkholderiales; f__Oxalobacteraceae; ;
d38c4a9	0	0	0	0	0	0	0	0	0	0	0	69.32	0	189.921	331.601	0	188.944	0	k__Bacteria; p__Proteobacteria; c__Gammaproteobacteria; o__Xanthomonadales; f__Sinobacteraceae; g__; s__
d3af8a6	0	271.317	0	0	0	0	0	0	0	0	0	0	0	0	0	0	0	0	k__Bacteria; p__Actinobacteria; c__Actinobacteria; o__Actinomycetales; f__Geodermatophilaceae; g__Geodermatophilus; s__
d3b690c	0	0	0	0	0	0	0	0	0	0	0	0	400.283	0	0	0	0	0	k__Bacteria; p__Proteobacteria; c__Deltaproteobacteria; o__MIZ46; f__; g__; s__
d3bc909	132.745	169.573	103.047	198.547	167.764	232.477	215.76	175.345	127.176	185.266	293.216	180.232	195.694	239.9	331.601	339.898	245.116	209.859	k__Bacteria; p__Actinobacteria; c__Actinobacteria; o__Actinomycetales; f__Pseudonocardiaceae; g__; s__
d3ce714	0	0	0	0	0	0	0	0	0	0	0	0	0	129.946	0	0	0	0	k__Bacteria; p__Gemmatimonadetes; c__Gemm-3; o__; f__; g__; s__
d3d6d72	0	0	0	0	167.764	0	0	0	0	0	0	0	0	0	0	0	0	0	k__Bacteria; p__Actinobacteria; c__Thermoleophilia; o__Solirubrobacterales; f__; g__; s__
d3de3cb	0	0	502.355	0	0	0	0	0	0	0	0	0	0	0	0	0	0	0	k__Bacteria; p__Bacteroidetes; c__Saprospirae; o__Saprospirales; f__Chitinophagaceae; g__Segetibacter; s__
d3f41ba	0	0	0	0	0	0	0	0	0	0	0	228.756	0	0	190.671	0	0	0	k__Bacteria; p__Proteobacteria; c__Betaproteobacteria; o__Burkholderiales; f__; g__; s__
d412353	16.5931	0	0	0	0	0	0	0	0	0	0	0	0	0	0	0	0	0	k__Bacteria; p__Planctomycetes; c__Planctomycetia; o__Pirellulales; f__Pirellulaceae; g__; s__
d41ca4c	0	0	0	0	0	0	0	0	0	0	123.459	124.776	0	209.912	0	0	0	0	k__Bacteria; p__Chloroflexi; c__TK10; o__AKYG885; f__; g__; s__
d43d0dd	290.379	1034.4	1661.64	0	141.275	0	0	0	0	0	0	0	0	0	0	0	0	0	k__Bacteria; p__Proteobacteria; c__Deltaproteobacteria; o__Bdellovibrionales; f__Bacteriovoracaceae; g__Peredibacter; s__starrii
d44bbc7	0	0	0	0	0	0	0	0	0	0	0	0	0	0	0	76.7512	0	0	k__Bacteria; p__Acidobacteria; c__Chloracidobacteria; o__RB41; f__; g__; s__
d45cd51	0	0	0	478.848	582.76	637.652	663.876	617.214	589.633	676.934	817.917	651.608	684.929	1149.52	663.203	1370.56	1051.96	648.232	k__Bacteria; p__Actinobacteria; c__Actinobacteria; o__Micrococcales; f__; g__; s__
d48e7d5	0	0	0	0	0	166.055	0	175.345	242.79	185.266	0	0	0	0	0	230.253	240.01	149.233	k__Bacteria; p__Actinobacteria; c__Actinobacteria; o__Actinomycetales; f__Streptomycetaceae; g__Streptomyces; s__
d4a3837	0	0	0	0	0	0	0	0	0	0	0	0	35.5807	0	0	0	0	0	k__Bacteria; p__Chloroflexi; c__Anaerolineae; o__envOPS12; f__; g__; s__
d4a761f	240.6	0	231.856	0	0	278.973	356.833	287.566	0	313.527	293.216	235.688	177.904	0	149.221	0	66.3856	0	k__Bacteria; p__Bacteroidetes; c__Cytophagia; o__Cytophagales; f__Cytophagaceae; g__Adhaeribacter; s__
d4ab91d	0	0	0	0	0	0	0	0	0	57.005	0	0	0	0	0	0	0	0	k__Bacteria; p__Proteobacteria; c__Deltaproteobacteria; o__Spirobacillales; f__; g__; s__
d4d3bc4	0	0	0	0	0	0	0	0	80.93	0	0	0	0	0	0	0	0	0	k__Bacteria; p__Actinobacteria; c__Thermoleophilia; o__Solirubrobacterales; f__; g__; s__
d4faa10	0	0	0	0	0	0	0	0	0	14.2512	0	0	0	0	0	0	0	0	k__Bacteria; p__TM7; c__SC3; o__; f__; g__; s__
d518fd6	0	0	0	0	0	0	0	0	0	0	0	0	0	0	0	0	0	163.224	k__Bacteria; p__Proteobacteria; c__Deltaproteobacteria; o__Myxococcales; f__; g__; s__
d56d8d0	0	0	0	0	0	0	0	0	0	0	0	27.728	0	0	0	43.8578	0	0	k__Bacteria; p__Chloroflexi; c__Chloroflexi; o__Chloroflexales; f__Oscillochloridaceae; g__Oscillochloris; s__
d58b6cf	157.635	0	0	186.868	0	0	0	147.29	0	163.889	0	152.504	0	229.904	256.991	317.969	0	0	k__Bacteria; p__Acidobacteria; c__Acidobacteria-6; o__iii1-15; f__; g__; s__
d590d8e	0	0	0	0	0	0	0	0	0	0	0	0	133.428	0	0	0	0	0	k__Bacteria; p__Chloroflexi; c__Chloroflexi; o__Roseiflexales; f__Kouleothrixaceae; g__; s__
d5f15a0	232.304	0	193.214	373.735	256.061	172.697	547.697	336.662	289.036	270.774	293.216	298.076	0	0	0	0	0	83.9437	k__Bacteria; p__Proteobacteria; c__Alphaproteobacteria; o__Sphingomonadales; f__Sphingomonadaceae; g__Sphingomonas; s__wittichii
d60acb5	0	0	0	0	0	0	0	0	0	85.5075	169.756	62.388	0	0	0	0	0	0	k__Bacteria; p__Cyanobacteria; c__ML635J-21; o__; f__; g__; s__
d6121c6	0	0	0	0	0	0	0	0	0	0	154.324	0	0	0	0	0	0	0	k__Bacteria; p__Bacteroidetes; c__Saprospirae; o__Saprospirales; f__Chitinophagaceae; g__; s__
d65257a	0	84.7865	0	0	0	0	0	0	0	0	0	0	0	0	0	0	0	51.2989	k__Bacteria; p__Acidobacteria; c__Solibacteres; o__Solibacterales; f__; g__; s__
d685ae8	207.414	0	0	362.056	0	259.046	439.818	399.786	0	484.542	540.134	644.676	0	0	273.571	0	0	0	k__Bacteria; p__Bacteroidetes; c__Saprospirae; o__Saprospirales; f__Chitinophagaceae; g__Segetibacter; s__
d6c3c65	0	0	0	0	0	0	0	0	0	0	0	13.864	0	0	0	0	0	0	k__Bacteria; p__Proteobacteria; c__Deltaproteobacteria; o__Spirobacillales; f__; g__; s__
d6d173f	0	0	0	35.0377	0	0	0	0	0	0	0	0	0	0	0	0	0	0	k__Bacteria; p__Proteobacteria; c__TA18; o__PHOS-HD29; f__; g__; s__
d6d8f19	0	0	0	0	0	0	0	0	0	0	0	0	0	0	0	0	71.4922	0	k__Bacteria; p__Armatimonadetes; c__0319-6E2; o__; f__; g__; s__
d6e15c3	0	0	0	0	0	0	0	0	0	0	0	20.796	0	0	0	0	0	0	k__Bacteria; p__Planctomycetes; c__Planctomycetia; o__Gemmatales; f__Gemmataceae; g__; s__
d6f2f07	0	0	0	0	0	0	0	0	0	0	416.675	117.844	0	0	0	0	0	65.2895	k__Bacteria; p__Firmicutes; c__Bacilli; o__Bacillales; f__Paenibacillaceae; g__Paenibacillus; s__
d711166	0	0	0	0	0	39.8532	0	0	46.2457	42.7537	0	27.728	0	39.9833	0	54.8223	35.7461	0	k__Bacteria; p__Proteobacteria; c__Deltaproteobacteria; ; ; ;
d7134ee	0	0	0	0	0	0	0	0	0	0	0	27.728	0	0	0	0	0	0	k__Bacteria; p__Thermi; c__Deinococci; o__Deinococcales; f__Deinococcaceae; g__Deinococcus; s__
d72dec1	0	0	0	0	0	0	0	0	0	0	0	0	0	0	0	0	15.3198	0	k__Bacteria; p__Proteobacteria; c__Alphaproteobacteria; o__Ellin329; f__; g__; s__
d75769f	0	0	0	0	0	385.248	182.566	294.579	0	263.648	0	249.552	329.122	0	273.571	603.045	418.74	284.476	k__Bacteria; p__Proteobacteria; c__Alphaproteobacteria; o__Rhizobiales; f__Bradyrhizobiaceae; g__Balneimonas; s__
d7650bf	0	0	0	0	0	0	0	42.0828	0	0	0	0	0	0	0	0	56.1724	0	k__Bacteria; p__Chloroflexi; c__TK10; o__AKYG885; f__; g__; s__
d77709e	0	0	0	0	0	0	0	0	0	0	0	0	0	0	0	0	71.4922	0	k__Bacteria; p__Actinobacteria; c__Actinobacteria; o__Actinomycetales; f__Nocardioidaceae; g__Actinopolymorpha; s__
d79cccd	0	0	0	1051.13	785.843	0	0	0	381.527	342.03	632.729	277.28	507.025	0	0	438.578	311.502	373.083	k__Bacteria; p__Firmicutes; c__Bacilli; o__Bacillales; f__Paenibacillaceae; g__Ammoniphilus; s__
d7e285c	0	0	0	0	0	0	0	0	0	0	0	0	17.7904	0	0	0	0	0	k__Bacteria; p__Proteobacteria; ; ; ; ;
d825338	0	0	0	0	0	0	0	0	23.1228	0	0	0	0	0	0	0	0	0	k__Bacteria; p__Planctomycetes; c__Planctomycetia; o__Gemmatales; f__Gemmataceae; g__Gemmata; s__
d829bee	149.338	0	0	245.264	238.402	132.844	240.655	0	277.474	106.884	0	124.776	0	239.9	232.121	0	168.517	158.56	k__Bacteria; p__Proteobacteria; c__Alphaproteobacteria; o__Rhizobiales; f__Bradyrhizobiaceae; g__Bradyrhizobium;
d835cbc	0	0	0	0	0	0	0	0	173.421	0	0	0	0	0	0	0	148.091	0	k__Bacteria; p__Actinobacteria; c__Rubrobacteria; o__Rubrobacterales; f__Rubrobacteraceae; g__; s__
d857537	0	0	0	0	0	0	0	0	0	0	0	48.524	0	0	0	0	0	0	k__Bacteria; p__Armatimonadetes; c__Armatimonadia; o__Armatimonadales; f__Armatimonadaceae; g__; s__
d85cea9	0	0	0	0	0	0	0	35.069	0	0	0	0	0	0	0	0	25.5329	0	k__Bacteria; p__Thermi; c__Deinococci; o__Deinococcales; f__Deinococcaceae; g__Deinococcus; s__
d86c52b	58.0759	0	38.6427	105.113	0	0	0	84.1656	0	0	0	48.524	0	79.9666	0	0	0	0	k__Bacteria; p__Armatimonadetes; c__Fimbriimonadia; o__Fimbriimonadales; f__Fimbriimonadaceae; g__Fimbriimonas; s__
d87c7c3	0	0	0	0	0	0	0	0	0	21.3769	0	0	0	0	0	0	0	0	k__Bacteria; p__Bacteroidetes; c__Sphingobacteriia; o__Sphingobacteriales; f__Sphingobacteriaceae; g__; s__
d892d40	0	0	347.785	467.169	388.507	484.881	506.205	413.814	0	306.402	0	367.396	213.484	0	182.381	405.685	0	149.233	k__Bacteria; p__Actinobacteria; c__Actinobacteria; o__Actinomycetales; f__Cellulomonadaceae; g__Cellulomonas;
d8acfd6	0	0	0	0	0	0	0	0	0	106.884	0	0	0	0	0	0	0	0	k__Bacteria; p__Actinobacteria; c__Acidimicrobiia; o__Acidimicrobiales; f__; g__; s__
d8bddf3	0	0	0	0	0	0	0	0	0	0	0	0	0	0	0	0	0	69.953	k__Bacteria; p__Chloroflexi; c__Chloroflexi; o__AKIW781; f__; g__; s__
d907ee7	107.855	0	244.737	0	0	112.918	199.163	189.373	0	0	0	138.64	0	159.933	107.77	109.645	0	0	k__Bacteria; p__Proteobacteria; c__Alphaproteobacteria; o__Rhodobacterales; f__Rhodobacteraceae; g__Rubellimicrobium; s__
d916855	0	0	0	0	0	0	0	0	0	0	0	291.144	0	0	0	0	0	0	k__Bacteria; p__Bacteroidetes; c__Saprospirae; o__Saprospirales; f__Chitinophagaceae; g__Flavisolibacter; s__
d93cb85	0	0	0	0	0	0	0	0	0	0	0	0	0	0	0	76.7512	0	0	k__Bacteria; p__Proteobacteria; c__Alphaproteobacteria; o__Rhizobiales; f__; g__; s__
d9443ea	0	0	0	0	0	471.597	680.473	547.076	0	470.291	0	506.036	649.348	0	0	833.298	469.806	396.401	k__Bacteria; p__Actinobacteria; c__Rubrobacteria; o__Rubrobacterales; f__Rubrobacteraceae; g__Rubrobacter; s__
d99a0b2	348.455	0	373.546	537.244	459.144	763.854	946.023	981.932	1144.58	1068.84	864.215	935.82	1227.54	1349.44	1069.41	1962.64	1021.32	942.034	k__Bacteria; p__Actinobacteria; c__Rubrobacteria; o__Rubrobacterales; f__Rubrobacteraceae; g__Rubrobacter; s__
da3ab2c	0	254.36	0	0	0	0	157.67	91.1794	0	0	0	83.184	0	0	0	0	0	79.2801	k__Bacteria; p__Actinobacteria; c__MB-A2-108; o__0319-7L14; f__; g__; s__
da561d8	356.752	0	0	630.678	706.376	571.23	655.577	645.269	0	505.919	679.026	658.54	1005.16	0	870.453	931.978	786.414	582.942	k__Bacteria; p__Chloroflexi; c__Ellin6529; o__; f__; g__; s__
da7fbf8	0	0	0	0	17.6594	0	0	0	0	0	0	0	0	0	0	0	0	0	k__Bacteria; p__Chlorobi; c__OPB56; o__; f__; g__; s__
da82fb3	0	67.8292	0	0	0	0	0	0	0	0	0	0	0	0	0	0	0	0	k__Bacteria; p__Proteobacteria; c__Deltaproteobacteria; o__Myxococcales; f__; g__; s__
da95c30	0	0	0	0	0	0	0	168.331	0	0	0	0	0	0	0	0	0	0	k__Bacteria; p__Proteobacteria; c__Alphaproteobacteria; o__Sphingomonadales; f__Sphingomonadaceae; g__Kaistobacter; s__
daae369	0	0	0	0	0	0	0	175.345	531.825	0	0	263.416	0	469.804	0	526.294	291.075	335.775	k__Bacteria; p__Actinobacteria; c__Thermoleophilia; o__Solirubrobacterales; f__; g__; s__
dab113c	0	0	0	0	0	0	0	0	312.158	0	0	0	169.008	0	0	0	0	51.2989	k__Bacteria; p__Proteobacteria; c__Betaproteobacteria; o__; f__; g__; s__
db2f227	0	0	0	0	0	152.771	0	0	0	0	0	0	0	0	0	0	137.878	0	k__Bacteria; p__Acidobacteria; c__Solibacteres; o__Solibacterales; f__; g__; s__
db420ff	389.938	0	0	607.32	0	411.817	0	126.248	0	0	0	298.076	0	0	0	0	0	0	k__Bacteria; p__Proteobacteria; c__Alphaproteobacteria; o__Sphingomonadales; f__Sphingomonadaceae; g__Kaistobacter; s__
db5d506	0	0	0	0	0	0	0	56.1104	0	0	0	0	0	0	0	0	0	0	k__Bacteria; p__Firmicutes; c__Bacilli; o__Bacillales; f__Bacillaceae; g__Terribacillus; s__
db76f29	0	0	0	0	0	0	0	70.138	161.86	0	0	0	0	0	0	0	0	0	k__Bacteria; p__Armatimonadetes; c__0319-6E2; o__; f__; g__; s__
dbcb6ed	0	0	347.785	0	0	0	257.252	0	0	0	0	0	391.388	0	0	0	0	0	k__Bacteria; p__Proteobacteria; c__Alphaproteobacteria; o__Sphingomonadales; f__Sphingomonadaceae; g__Kaistobacter; s__
dbdf2bc	0	0	0	0	0	0	0	0	0	0	0	131.708	0	0	0	0	0	0	k__Bacteria; p__Actinobacteria; c__Actinobacteria; o__Actinomycetales; f__Kineosporiaceae; g__; s__
dc16262	0	0	0	0	0	0	0	0	0	0	0	0	0	79.9666	0	0	0	0	k__Bacteria; p__Proteobacteria; c__Deltaproteobacteria; o__Bdellovibrionales; f__Bdellovibrionaceae; g__Bdellovibrio; s__
dc4d87c	0	0	0	0	0	0	0	0	0	0	0	13.864	0	0	0	0	0	0	k__Bacteria; p__Chloroflexi; c__Chloroflexi; o__Chloroflexales; ; ;
dc5f9f6	0	0	0	0	0	0	0	0	0	0	0	0	0	129.946	0	0	0	0	k__Bacteria; p__FBP; c__; o__; f__; g__; s__
dc7d405	0	0	0	0	0	0	0	0	57.8071	0	0	0	0	0	0	0	0	0	k__Bacteria; p__Armatimonadetes; c__OPB50; o__; f__; g__; s__
dca660c	0	0	0	0	0	0	0	0	0	64.1306	0	0	0	0	0	0	15.3198	0	k__Bacteria; p__Proteobacteria; c__Deltaproteobacteria; o__MIZ46; f__; g__; s__
dcb0864	0	0	0	0	0	0	0	0	0	114.01	0	0	0	0	0	0	0	0	k__Bacteria; p__Nitrospirae; c__Nitrospira; o__Nitrospirales; f__0319-6A21; g__; s__
dcd2f97	0	0	0	0	0	0	0	0	0	277.899	0	0	0	0	0	0	0	0	k__Bacteria; p__Armatimonadetes; c__0319-6E2; o__; f__; g__; s__
dcece32	638.835	1119.18	1017.59	946.017	459.144	644.294	780.054	974.918	543.387	498.794	941.377	679.336	524.816	629.737	397.922	0	377.887	172.551	k__Bacteria; p__Actinobacteria; c__Actinobacteria; o__Actinomycetales; f__Sporichthyaceae; g__; s__
dcf5b9c	0	0	347.785	0	0	0	0	0	0	0	0	166.368	0	0	0	0	0	0	k__Bacteria; p__Proteobacteria; c__Betaproteobacteria; o__Burkholderiales; f__; g__; s__
dd0049c	0	0	180.333	0	176.594	252.404	174.267	224.442	0	149.638	216.054	187.164	231.275	219.908	315.021	427.614	306.395	163.224	k__Bacteria; p__Chloroflexi; c__C0119; o__; f__; g__; s__
dd42aa1	224.007	0	0	0	0	0	0	0	0	0	0	0	0	0	0	0	0	0	k__Bacteria; p__Proteobacteria; c__Deltaproteobacteria; o__MIZ46; f__; g__; s__
dd6b00d	0	0	0	0	0	0	0	0	0	14.2512	0	0	0	0	0	0	0	0	k__Bacteria; p__; c__; o__; f__; g__; s__
dd8148d	0	0	0	0	0	0	0	0	0	0	0	0	0	0	273.571	0	102.132	0	k__Bacteria; p__Verrucomicrobia; c__Spartobacteria; o__Chthoniobacterales; f__Chthoniobacteraceae; g__; s__
ddeaa66	0	0	0	0	0	0	0	0	0	135.387	0	0	0	0	0	0	0	0	k__Bacteria; p__Bacteroidetes; c__Saprospirae; o__Saprospirales; f__Chitinophagaceae; g__Segetibacter; s__
de19abe	0	0	0	0	0	0	0	21.0414	0	0	0	27.728	0	0	0	0	0	0	k__Bacteria; ; ; ; ; ;
de412b2	0	0	0	0	0	0	0	0	0	0	0	0	0	129.946	0	0	0	0	k__Bacteria; p__Actinobacteria; c__Thermoleophilia; o__Solirubrobacterales; f__Conexibacteraceae; g__; s__
de5f2e9	33.1862	0	0	0	0	119.56	149.372	84.1656	80.93	163.889	185.189	0	0	139.941	0	0	0	107.261	k__Bacteria; p__Chloroflexi; c__SAR202; o__; f__; g__; s__
de68791	0	0	0	0	0	0	0	0	0	0	0	0	0	0	0	0	127.665	0	k__Bacteria; p__Actinobacteria; c__Actinobacteria; o__Actinomycetales; f__Nocardioidaceae; g__; s__
de6afaa	0	0	0	0	0	0	0	49.0966	0	0	92.5944	0	0	0	0	0	0	0	k__Bacteria; p__Proteobacteria; c__Alphaproteobacteria; o__Rhodospirillales; f__Rhodospirillaceae; g__; s__
de71934	0	0	0	0	0	0	0	0	0	0	0	0	0	0	0	0	0	9.32707	k__Bacteria; p__MVP-21; c__; o__; f__; g__; s__
de7af46	0	0	0	0	0	0	0	0	0	0	0	0	0	0	91.1904	0	178.731	107.261	k__Bacteria; p__Actinobacteria; c__MB-A2-108; o__0319-7L14; f__; g__; s__
dec0dc5	0	0	0	0	0	0	0	0	0	0	0	0	0	0	0	0	0	46.6354	k__Bacteria; p__Chloroflexi; c__Chloroflexi; o__AKIW781; f__; g__; s__
dec8a81	0	0	0	0	0	0	0	0	0	0	0	0	0	0	0	54.8223	0	0	k__Bacteria; ; ; ; ; ;
deca879	0	0	0	0	220.742	0	0	0	0	0	0	0	0	0	0	0	0	0	k__Bacteria; p__Proteobacteria; c__Deltaproteobacteria; o__Syntrophobacterales; f__Syntrophobacteraceae; g__; s__
dedff59	0	0	0	0	0	0	0	0	0	0	108.027	0	0	0	0	0	0	0	k__Bacteria; p__Bacteroidetes; c__Saprospirae; o__Saprospirales; f__Chitinophagaceae; g__; s__
deff763	0	0	0	0	0	112.918	0	119.235	0	0	0	0	0	0	140.931	0	91.9186	79.2801	k__Bacteria; p__Actinobacteria; c__Thermoleophilia; o__Gaiellales; f__Gaiellaceae; g__; s__
df17a50	0	0	0	0	0	0	240.655	0	0	0	0	0	0	0	0	0	0	0	k__Bacteria; p__Bacteroidetes; c__Saprospirae; o__Saprospirales; f__Chitinophagaceae; g__Segetibacter; s__
df21ba3	0	0	0	0	0	0	0	0	0	0	0	0	0	0	0	0	97.0251	0	k__Bacteria; p__Chloroflexi; c__Chloroflexi; o__AKIW781; f__; g__; s__
df4d180	0	0	0	0	61.8079	0	0	0	0	0	0	69.32	0	99.9582	0	0	127.665	0	k__Bacteria; p__Proteobacteria; c__Betaproteobacteria; o__MND1; f__; g__; s__
dfab59f	0	0	0	0	0	0	0	0	0	0	0	0	0	0	0	0	0	139.906	k__Bacteria; p__Proteobacteria; c__Alphaproteobacteria; o__Rhizobiales; f__Hyphomicrobiaceae; g__Rhodoplanes; s__
dfb18ed	0	0	0	0	0	0	0	0	0	0	0	0	0	0	0	208.325	0	0	k__Bacteria; p__Actinobacteria; c__MB-A2-108; o__0319-7L14; f__; g__; s__
dfcf629	0	101.744	0	0	97.1266	0	149.372	154.304	0	135.387	0	110.912	231.275	0	0	65.7867	0	27.9812	k__Bacteria; p__Bacteroidetes; c__Cytophagia; o__Cytophagales; f__Cytophagaceae; g__; s__
e007cfa	381.642	440.89	257.618	315.339	185.424	0	0	147.29	404.65	228.02	416.675	207.96	0	0	0	0	0	0	k__Bacteria; p__Firmicutes; c__Bacilli; o__Bacillales; f__Bacillaceae; g__Bacillus; s__
e01b551	0	0	0	0	0	172.697	0	0	0	263.648	0	256.484	0	399.833	0	0	296.182	298.466	k__Bacteria; p__Actinobacteria; c__Thermoleophilia; o__Gaiellales; f__Gaiellaceae; g__; s__
e021104	0	0	0	0	0	0	0	0	0	0	154.324	0	0	0	0	0	0	0	k__Bacteria; p__Acidobacteria; c__Sva0725; o__Sva0725; f__; g__; s__
e04265a	0	0	0	186.868	0	0	182.566	0	196.544	0	0	0	0	0	0	0	0	111.925	k__Bacteria; p__Nitrospirae; c__Nitrospira; o__Nitrospirales; f__0319-6A21; g__; s__
e043693	0	0	0	0	0	0	0	98.1932	0	0	0	0	0	0	0	0	0	0	k__Bacteria; p__Actinobacteria; c__Actinobacteria; o__Actinomycetales; f__Microbacteriaceae; ;
e044310	0	0	0	0	0	0	0	0	0	0	0	0	0	0	0	0	30.6395	0	k__Bacteria; p__Planctomycetes; c__Planctomycetia; o__Gemmatales; f__Isosphaeraceae; g__; s__
e08e343	0	0	0	0	0	166.055	0	119.235	0	0	0	0	195.694	269.887	174.091	307.005	117.451	93.2707	k__Bacteria; p__Acidobacteria; c__Acidobacteria-6; o__iii1-15; f__; g__; s__
e09db92	0	0	0	0	0	33.211	0	0	0	0	0	0	0	0	0	0	0	0	k__Bacteria; p__Acidobacteria; c__Chloracidobacteria; o__RB41; f__; g__; s__
e0c275a	99.5587	0	0	0	0	139.486	0	0	0	99.7587	0	0	231.275	249.895	240.411	0	194.05	79.2801	k__Bacteria; p__FBP; c__; o__; f__; g__; s__
e0d9086	207.414	576.548	0	0	0	0	0	217.428	462.457	0	0	0	0	0	0	0	0	0	k__Bacteria; p__Acidobacteria; c__Chloracidobacteria; o__RB41; f__Ellin6075; g__; s__
e12ea62	0	0	0	198.547	0	0	0	0	0	0	0	0	0	0	0	0	0	0	k__Bacteria; p__Proteobacteria; c__Alphaproteobacteria; o__Rhodospirillales; f__Acetobacteraceae; g__; s__
e146cf2	0	0	0	0	0	0	0	0	0	0	0	0	0	0	0	0	0	79.2801	k__Bacteria; p__Chloroflexi; c__Chloroflexi; o__Roseiflexales; f__; g__; s__
e152b87	0	0	0	221.905	88.297	0	199.163	231.455	127.176	0	0	173.3	240.17	239.9	0	274.111	168.517	121.252	k__Bacteria; p__Chloroflexi; c__Chloroflexi; o__AKIW781; f__; g__; s__
e15fded	0	0	0	0	0	139.486	348.535	140.276	0	171.015	231.486	214.892	257.96	219.908	364.761	285.076	224.69	107.261	k__Bacteria; p__Proteobacteria; c__Deltaproteobacteria; o__Syntrophobacterales; f__Syntrophobacteraceae; g__; s__
e160d44	0	0	0	0	0	0	0	0	0	14.2512	0	0	0	0	0	0	0	0	k__Bacteria; p__Bacteroidetes; c__Flavobacteriia; o__Flavobacteriales; f__Flavobacteriaceae; g__Flavobacterium; s__
e162437	0	0	0	0	0	0	0	0	0	0	30.8648	0	0	0	0	0	0	0	k__Bacteria; p__Planctomycetes; c__Planctomycetia; o__Pirellulales; f__Pirellulaceae; g__; s__
e16d86b	82.9656	135.658	0	0	150.105	79.7065	99.5813	0	150.298	85.5075	0	131.708	266.855	299.875	174.091	175.431	142.984	83.9437	k__Bacteria; p__Proteobacteria; c__Gammaproteobacteria; o__Xanthomonadales; f__Sinobacteraceae; g__Steroidobacter; s__
e1a78fb	0	0	0	0	0	86.3487	0	0	0	0	0	0	0	139.941	0	252.182	0	65.2895	k__Bacteria; p__Actinobacteria; c__Rubrobacteria; o__Rubrobacterales; f__Rubrobacteraceae; g__Rubrobacter; s__
e1b8f0c	0	0	0	0	0	33.211	0	0	0	21.3769	0	0	0	0	0	0	0	0	k__Bacteria; p__Nitrospirae; c__Nitrospira; o__Nitrospirales; f__Nitrospiraceae; g__JG37-AG-70; s__
e1dad81	0	0	0	0	0	0	0	182.359	0	0	0	0	0	0	0	0	0	0	k__Bacteria; p__Verrucomicrobia; c__Spartobacteria; o__Chthoniobacterales; f__Chthoniobacteraceae; ;
e1dd1fd	0	0	0	0	0	0	0	0	0	0	0	0	17.7904	0	0	0	0	0	k__Bacteria; p__Proteobacteria; c__Alphaproteobacteria; o__Rickettsiales; f__; g__; s__
e1e1168	0	0	0	0	0	19.9266	0	0	0	0	0	0	0	0	0	0	0	0	k__Bacteria; p__Bacteroidetes; c__Rhodothermi; o__Rhodothermales; f__Rhodothermaceae; g__; s__
e20fe16	837.952	0	0	1273.04	962.437	730.643	1535.21	1009.99	832.422	1047.47	1327.19	1129.92	862.833	509.787	895.324	0	0	0	k__Bacteria; p__Proteobacteria; c__Betaproteobacteria; o__Burkholderiales; f__Oxalobacteraceae; ;
e21408a	0	0	0	0	0	0	0	0	0	0	0	41.592	0	39.9833	0	0	0	0	k__Bacteria; p__Armatimonadetes; c__Armatimonadia; o__Armatimonadales; f__Armatimonadaceae; g__; s__
e21478e	0	0	0	0	0	0	0	0	0	0	0	0	0	0	0	372.791	0	0	k__Bacteria; p__Proteobacteria; c__Alphaproteobacteria; o__Sphingomonadales; f__Sphingomonadaceae; g__Kaistobacter; s__
e23f578	0	0	0	0	0	0	157.67	0	0	0	0	0	0	0	0	0	0	0	k__Bacteria; p__Actinobacteria; c__Actinobacteria; o__Actinomycetales; f__Cellulomonadaceae; g__Cellulomonas; s__
e28c64e	0	0	103.047	0	0	66.4221	116.178	91.1794	150.298	0	0	117.844	0	0	99.4804	0	91.9186	37.3083	k__Bacteria; p__FBP; c__; o__; f__; g__; s__
e29436b	0	0	0	0	0	0	0	0	0	0	0	0	88.9518	0	0	0	0	0	k__Bacteria; p__Bacteroidetes; c__Saprospirae; o__Saprospirales; f__Chitinophagaceae; g__; s__
e296bce	0	0	0	0	0	0	0	0	0	0	0	0	0	79.9666	0	0	0	0	k__Bacteria; p__FBP; c__; o__; f__; g__; s__
e3045d4	0	0	0	0	0	99.6331	0	0	0	0	0	0	0	0	0	0	0	0	k__Bacteria; p__Actinobacteria; c__Actinobacteria; o__Actinomycetales; ; ;
e320986	0	0	759.974	0	0	0	0	0	0	0	0	0	0	0	0	0	0	0	k__Bacteria; p__Firmicutes; c__Bacilli; o__Bacillales; f__Paenibacillaceae; g__Ammoniphilus; s__
e3444b4	0	0	0	0	0	0	0	0	0	0	0	124.776	0	0	0	263.147	132.771	0	k__Bacteria; p__Proteobacteria; c__Deltaproteobacteria; o__Myxococcales; f__Cystobacteraceae; ;
e35b606	0	0	218.975	0	0	0	116.178	0	0	0	0	0	0	0	0	0	0	0	k__Bacteria; p__Actinobacteria; c__Thermoleophilia; o__Solirubrobacterales; f__Conexibacteraceae; g__; s__
e39523b	0	0	0	0	0	0	0	0	0	0	0	0	0	0	0	0	51.0659	0	k__Bacteria; p__Armatimonadetes; c__0319-6E2; o__; f__; g__; s__
e3b2bf5	107.855	0	0	0	0	79.7065	0	70.138	0	0	0	0	0	89.9624	0	0	51.0659	0	k__Bacteria; p__Chloroflexi; c__Thermomicrobia; o__JG30-KF-CM45; f__; g__; s__
e3c728d	0	0	0	0	0	0	0	0	0	228.02	0	0	0	0	0	0	0	0	k__Bacteria; p__Gemmatimonadetes; c__Gemmatimonadetes; o__Gemmatimonadales; f__; g__; s__
e3da38f	306.973	0	0	186.868	97.1266	119.56	149.372	245.483	462.457	135.387	324.081	221.824	0	219.908	0	0	0	0	k__Bacteria; p__Bacteroidetes; c__Saprospirae; o__Saprospirales; f__Chitinophagaceae; ;
e3e688a	0	0	0	175.188	0	0	215.76	287.566	242.79	185.266	432.107	173.3	213.484	0	116.06	0	86.812	144.57	k__Bacteria; p__Proteobacteria; c__Alphaproteobacteria; o__Caulobacterales; f__Caulobacteraceae; g__; s__
e3f4e78	0	0	0	0	0	0	0	0	0	0	0	0	0	59.9749	0	0	0	0	k__Bacteria; p__Proteobacteria; c__Deltaproteobacteria; o__Bdellovibrionales; f__Bdellovibrionaceae; g__Bdellovibrio; s__
e402d69	0	0	0	81.7546	0	0	0	0	0	0	0	0	0	0	0	0	0	0	k__Bacteria; p__Verrucomicrobia; c__Pedosphaerae; o__Pedosphaerales; f__; g__; s__
e4435bc	0	0	0	0	0	0	0	0	0	128.261	0	0	0	0	0	0	0	0	k__Bacteria; p__Actinobacteria; c__Actinobacteria; o__Actinomycetales; f__Micromonosporaceae; g__Virgisporangium; s__
e44a681	33.1862	0	0	0	0	0	0	0	0	0	0	0	0	0	0	0	0	0	k__Bacteria; p__Acidobacteria; c__Acidobacteria-6; o__iii1-15; f__mb2424; g__; s__
e480bbd	0	0	0	0	0	0	0	0	0	0	0	0	0	0	41.4502	131.573	0	0	k__Bacteria; p__Actinobacteria; c__Actinobacteria; o__Actinomycetales; f__Cryptosporangiaceae; g__Cryptosporangium;
e4b77e2	0	0	167.452	0	0	0	0	0	0	0	0	97.048	0	179.925	0	0	0	0	k__Bacteria; p__Proteobacteria; c__Alphaproteobacteria; o__Rhizobiales; ; ;
e4e8cc7	0	0	0	0	0	0	0	0	0	0	0	0	0	0	0	0	0	111.925	k__Bacteria; p__Proteobacteria; c__Betaproteobacteria; o__; f__; g__; s__
e535a7c	199.117	0	154.571	0	0	0	215.76	168.331	0	0	293.216	0	302.436	0	0	372.791	0	0	k__Bacteria; p__Actinobacteria; c__Thermoleophilia; o__Gaiellales; f__Gaiellaceae; g__; s__
e53c919	0	0	0	58.3961	0	0	0	56.1104	0	0	0	62.388	0	0	66.3203	0	76.5988	0	k__Bacteria; p__Chloroflexi; c__Chloroflexi; o__Roseiflexales; f__; g__; s__
e53fabd	0	0	0	0	0	0	0	0	0	0	0	0	0	29.9875	0	0	0	0	k__Bacteria; p__Proteobacteria; c__Deltaproteobacteria; o__Bdellovibrionales; f__Bdellovibrionaceae; g__; s__
e574d9c	0	0	0	0	0	0	0	0	0	0	92.5944	0	0	0	0	0	0	0	k__Bacteria; p__Proteobacteria; c__Alphaproteobacteria; o__Rhizobiales; f__Hyphomicrobiaceae; g__Rhodobium; s__
e57c5df	0	0	0	0	0	0	912.829	0	0	0	0	0	0	0	0	0	0	0	k__Bacteria; p__Proteobacteria; c__Betaproteobacteria; o__Burkholderiales; f__Oxalobacteraceae; g__Massilia;
e5b24c4	0	0	0	0	0	0	0	0	0	0	30.8648	0	0	0	0	0	0	0	k__Bacteria; p__; c__; o__; f__; g__; s__
e5bb21e	0	0	0	0	0	0	0	0	0	0	0	0	0	0	124.35	0	0	0	k__Bacteria; p__Chloroflexi; c__Anaerolineae; o__Ardenscatenales; f__Ardenscatenaceae; g__Ardenscatena; s__
e5c19d7	49.7793	118.701	90.1664	81.7546	0	39.8532	0	0	0	0	0	27.728	0	0	0	0	0	0	k__Bacteria; p__Proteobacteria; c__Gammaproteobacteria; o__Pseudomonadales; f__Moraxellaceae; g__Enhydrobacter; s__
e5fdcce	0	0	0	70.0753	0	0	0	0	0	0	0	0	0	0	0	0	0	0	k__Bacteria; p__Chloroflexi; c__Chloroflexi; o__AKIW781; f__; g__; s__
e6230a3	0	0	322.023	0	0	0	0	0	0	0	0	0	0	0	0	427.614	0	0	k__Bacteria; p__Actinobacteria; c__Actinobacteria; o__Actinomycetales; f__Nocardioidaceae; g__; s__
e6430d7	0	0	0	0	0	205.908	0	0	0	0	0	0	0	0	0	0	0	0	k__Bacteria; p__Actinobacteria; c__Actinobacteria; o__Actinomycetales; f__Geodermatophilaceae; ;
e65827e	0	0	0	163.509	0	0	0	0	0	0	0	0	0	0	0	0	0	0	k__Bacteria; p__Proteobacteria; c__Alphaproteobacteria; o__Rhizobiales; f__Hyphomicrobiaceae; ;
e680f44	232.304	152.616	193.214	0	211.913	199.266	215.76	280.552	0	270.774	432.107	187.164	284.646	0	232.121	416.649	214.477	209.859	k__Bacteria; p__Proteobacteria; c__Deltaproteobacteria; o__Syntrophobacterales; f__Syntrophobacteraceae; g__; s__
e69db51	929.214	898.737	940.306	2067.22	971.266	617.725	1609.9	1725.39	1375.81	1239.86	2561.78	1836.98	0	1029.57	0	0	0	0	k__Bacteria; p__Proteobacteria; c__Betaproteobacteria; o__Burkholderiales; ; ;
e6d2547	240.6	406.975	231.856	502.207	388.507	391.89	0	427.842	670.563	270.774	679.026	519.9	587.082	419.824	290.151	614.009	260.436	242.504	k__Bacteria; p__Firmicutes; c__Bacilli; o__Bacillales; f__Paenibacillaceae; g__Ammoniphilus; s__
e75d201	0	0	0	0	0	0	0	0	0	0	0	0	0	0	0	0	199.157	0	k__Bacteria; p__Actinobacteria; c__Acidimicrobiia; o__Acidimicrobiales; f__; g__; s__
e790eb4	0	0	0	0	194.253	0	0	0	196.544	0	0	152.504	0	0	223.831	0	0	0	k__Bacteria; p__Proteobacteria; c__Deltaproteobacteria; o__Entotheonellales; f__Entotheonellaceae; g__; s__
e7adc52	0	237.402	0	0	256.061	0	215.76	0	0	121.136	0	0	0	0	0	0	117.451	102.598	k__Bacteria; p__Proteobacteria; c__Gammaproteobacteria; o__Xanthomonadales; f__Xanthomonadaceae; g__Lysobacter; s__
e7e68a0	0	0	0	0	0	0	0	49.0966	0	0	0	0	0	0	0	0	0	65.2895	k__Bacteria; p__FBP; c__; o__; f__; g__; s__
e7eaa3e	41.4828	0	0	0	0	0	0	0	0	0	0	0	0	0	0	0	0	0	k__Bacteria; p__Chloroflexi; c__Chloroflexi; o__Chloroflexales; f__FFCH7168; g__; s__
e818ce6	0	0	0	0	0	0	0	0	0	0	231.486	0	0	0	0	0	0	0	k__Bacteria; p__Firmicutes; c__Bacilli; o__Bacillales; f__Alicyclobacillaceae; g__Alicyclobacillus; s__
e84ea39	0	0	0	0	0	0	0	119.235	0	0	0	0	195.694	0	132.641	0	117.451	125.915	k__Bacteria; p__Proteobacteria; c__Alphaproteobacteria; o__Sphingomonadales; f__Sphingomonadaceae; g__Kaistobacter; s__
e89d0f4	0	0	0	0	61.8079	0	0	0	0	0	0	0	0	0	0	0	0	0	k__Bacteria; p__Proteobacteria; c__Deltaproteobacteria; o__Myxococcales; f__Haliangiaceae; g__; s__
e8bf78f	0	0	25.7618	0	0	0	0	0	0	0	0	0	0	0	0	0	0	0	k__Bacteria; p__Bacteroidetes; c__Cytophagia; o__Cytophagales; f__Cytophagaceae; g__Larkinella; s__
e8c6e77	456.311	322.189	502.355	654.037	353.188	219.193	331.938	196.386	335.281	242.271	570.999	478.308	0	0	0	0	0	0	k__Bacteria; p__Bacteroidetes; c__Cytophagia; o__Cytophagales; f__Cytophagaceae; g__Adhaeribacter; s__
e91370e	0	0	0	0	0	0	0	0	0	0	0	0	0	89.9624	0	0	0	0	k__Bacteria; p__Acidobacteria; c__iii1-8; o__DS-18; f__; g__; s__
e920c3b	0	0	0	0	0	0	0	0	0	0	339.513	0	0	0	0	0	0	0	k__Bacteria; p__Proteobacteria; c__Deltaproteobacteria; o__MIZ46; f__; g__; s__
e921e54	0	0	0	0	0	0	0	0	0	0	0	152.504	0	0	0	0	0	0	k__Bacteria; p__Acidobacteria; c__Chloracidobacteria; o__RB41; f__Ellin6075; g__; s__
e9638cd	0	0	0	0	0	0	0	56.1104	0	0	0	83.184	0	0	0	0	0	0	k__Bacteria; p__Actinobacteria; c__Acidimicrobiia; o__Acidimicrobiales; f__C111; g__; s__
e9b7057	240.6	0	618.284	432.131	441.485	425.101	663.876	575.131	751.492	762.442	694.458	630.812	942.889	749.686	638.333	745.583	520.872	540.97	k__Bacteria; p__Firmicutes; c__Bacilli; o__Bacillales; f__Bacillaceae; g__Bacillus;
e9c7a87	0	0	0	0	0	0	0	35.069	0	0	0	0	0	0	0	0	0	0	k__Bacteria; p__Proteobacteria; c__Alphaproteobacteria; o__Rhizobiales; f__Methylobacteriaceae; g__Methylobacterium; s__komagatae
e9c8614	0	0	0	0	0	0	0	14.0276	0	0	0	0	0	0	0	0	0	0	k__Bacteria; p__Bacteroidetes; c__Cytophagia; o__Cytophagales; f__Cytophagaceae; g__; s__
ea3457a	0	0	0	0	0	0	0	0	0	0	0	0	0	0	0	0	25.5329	0	k__Bacteria; p__Acidobacteria; c__Solibacteres; o__Solibacterales; f__; g__; s__
ea58a89	141.041	0	244.737	245.264	158.935	239.119	323.639	308.607	300.597	292.15	293.216	305.008	418.074	569.762	414.502	471.471	291.075	265.822	k__Bacteria; p__Acidobacteria; c__Solibacteres; o__Solibacterales; f__; g__; s__
ea6f290	0	0	0	0	0	0	0	0	0	0	0	20.796	0	0	0	0	0	0	k__Bacteria; p__; c__; o__; f__; g__; s__
eaea375	0	220.445	0	0	0	0	0	0	0	0	0	0	0	0	0	0	0	0	k__Bacteria; p__Actinobacteria; c__Thermoleophilia; o__Solirubrobacterales; ; ;
ebc5217	0	0	0	0	0	0	0	0	0	0	0	0	44.4759	0	0	0	0	0	k__Bacteria; p__Planctomycetes; c__Planctomycetia; o__Pirellulales; f__Pirellulaceae; g__; s__
ebd1432	0	0	0	0	0	0	0	105.207	0	0	0	41.592	0	0	0	0	0	0	k__Bacteria; p__Actinobacteria; c__Thermoleophilia; o__Solirubrobacterales; f__; g__; s__
ebf0e4e	0	0	0	0	0	0	0	0	0	0	0	0	0	0	0	372.791	0	0	k__Bacteria; p__Actinobacteria; c__Rubrobacteria; o__Rubrobacterales; f__Rubrobacteraceae; g__; s__
ec5d667	0	0	0	0	0	59.7799	0	0	0	0	0	0	0	0	0	65.7867	45.9593	0	k__Bacteria; p__Proteobacteria; c__Alphaproteobacteria; o__Rhodospirillales; f__Rhodospirillaceae; g__Inquilinus; s__
ecb3eab	0	0	0	0	0	0	0	0	0	0	0	0	80.0566	0	0	0	45.9593	0	k__Bacteria; p__Chloroflexi; c__Chloroflexi; o__Roseiflexales; f__Kouleothrixaceae; g__; s__
ece3344	0	0	0	0	70.6376	0	0	0	0	0	0	0	0	0	0	0	0	0	k__Bacteria; p__Proteobacteria; c__Alphaproteobacteria; o__Rhodospirillales; f__; g__; s__
ece8133	0	0	0	0	0	0	0	0	254.351	0	0	0	0	0	0	0	0	0	k__Bacteria; p__Proteobacteria; c__Alphaproteobacteria; o__Caulobacterales; f__Caulobacteraceae; g__Phenylobacterium; s__
ed1922e	0	0	0	0	0	0	0	0	0	0	0	0	0	0	0	0	0	135.243	k__Bacteria; p__Acidobacteria; c__iii1-8; o__DS-18; f__; g__; s__
ed53f47	0	0	0	0	0	0	0	238.469	0	199.517	0	187.164	0	0	0	0	0	0	k__Bacteria; p__Verrucomicrobia; c__Spartobacteria; o__Chthoniobacterales; f__Chthoniobacteraceae; g__DA101; s__
ed65db1	0	0	0	0	0	0	0	273.538	0	0	277.783	0	0	0	0	0	0	0	k__Bacteria; p__Bacteroidetes; c__Cytophagia; o__Cytophagales; f__Cytophagaceae; g__Hymenobacter; s__
ed676e9	0	0	0	0	35.3188	0	0	0	0	0	0	0	0	0	0	0	0	0	k__Bacteria; p__Verrucomicrobia; c__Pedosphaerae; o__Pedosphaerales; f__Ellin517; g__; s__
ed89598	0	0	0	0	0	278.973	0	568.118	0	477.417	756.188	658.54	0	529.778	0	800.405	469.806	331.111	k__Bacteria; p__Proteobacteria; c__Betaproteobacteria; o__Burkholderiales; f__Comamonadaceae; g__Methylibium;
ed8e54c	0	0	0	0	0	0	0	0	0	0	0	0	0	0	0	0	10.2132	0	k__Bacteria; p__Actinobacteria; c__Acidimicrobiia; o__Acidimicrobiales; f__; g__; s__
edbfe03	0	0	0	0	167.764	0	0	217.428	335.281	0	0	270.348	0	0	0	0	0	0	k__Bacteria; p__Bacteroidetes; c__Saprospirae; o__Saprospirales; f__Chitinophagaceae; g__Flavisolibacter; s__
edd98c7	0	0	0	0	0	0	0	28.0552	0	0	0	0	0	0	0	0	0	0	k__Bacteria; p__Proteobacteria; c__Gammaproteobacteria; o__Pseudomonadales; f__Pseudomonadaceae; g__Pseudomonas; s__stutzeri
ede684f	99.5587	0	0	0	0	0	0	0	0	0	0	83.184	0	0	0	0	0	0	k__Bacteria; p__Proteobacteria; c__Alphaproteobacteria; o__Sphingomonadales; ; ;
ee104d7	0	0	0	0	0	106.275	0	0	0	0	0	0	0	219.908	0	208.325	173.624	130.579	k__Bacteria; p__Acidobacteria; c__Chloracidobacteria; o__RB41; f__; g__; s__
ee29763	107.855	0	0	0	0	0	0	0	0	0	0	0	0	0	0	0	0	0	k__Bacteria; p__Actinobacteria; c__Thermoleophilia; o__Solirubrobacterales; f__Conexibacteraceae; g__; s__
ee3072c	796.469	966.566	837.259	981.055	821.162	1388.22	1128.59	1241.44	1190.83	904.954	1296.32	1185.37	1191.95	2139.11	1251.79	2784.97	1572.83	1109.92	k__Bacteria; p__Actinobacteria; c__Actinobacteria; o__Micrococcales; f__; g__; s__
ee54cdf	0	0	0	70.0753	0	33.211	0	0	0	0	0	0	0	0	0	87.7156	0	37.3083	k__Bacteria; p__Chloroflexi; c__SHA-26; o__; f__; g__; s__
ee54ec5	746.69	423.933	244.737	0	0	0	0	0	0	0	0	0	0	0	0	0	0	0	k__Bacteria; p__Bacteroidetes; c__Saprospirae; o__Saprospirales; f__Chitinophagaceae; g__Flavisolibacter; s__
ee9d0f1	0	0	0	0	17.6594	0	0	0	0	0	0	0	0	0	0	0	0	0	k__Bacteria; p__Proteobacteria; c__Deltaproteobacteria; o__Bdellovibrionales; f__Bdellovibrionaceae; g__Bdellovibrio; s__
eeb4705	0	0	0	0	0	0	91.2829	0	0	0	0	0	0	0	0	0	0	0	k__Bacteria; p__Bacteroidetes; c__Saprospirae; o__Saprospirales; f__Chitinophagaceae; g__; s__
eef9e5a	0	0	605.403	362.056	494.463	478.239	929.426	764.504	763.054	790.944	601.864	762.52	702.719	1079.55	762.683	1677.56	883.439	718.185	k__Bacteria; p__Actinobacteria; c__Rubrobacteria; o__Rubrobacterales; f__Rubrobacteraceae; g__Rubrobacter; s__
ef0c792	663.724	1119.18	644.046	1238	1147.86	1819.96	2746.79	3191.28	3595.6	2686.36	3441.43	2550.98	2970.99	3688.46	2487.01	4977.86	2721.81	2476.34	k__Bacteria; p__Actinobacteria; c__Rubrobacteria; o__Rubrobacterales; f__Rubrobacteraceae; g__Rubrobacter; s__	Rubrobacter
ef0d54c	0	0	0	0	0	0	0	0	0	0	0	0	0	19.9916	0	0	0	0	k__Bacteria; p__Armatimonadetes; c__Fimbriimonadia; o__Fimbriimonadales; f__Fimbriimonadaceae; g__Fimbriimonas; s__
ef25ac9	0	0	0	0	0	0	0	0	0	0	0	0	0	0	0	0	0	41.9718	k__Bacteria; p__Proteobacteria; c__Alphaproteobacteria; o__Rhodospirillales; f__; g__; s__
ef4aba1	0	0	0	58.3961	0	46.4954	0	119.235	0	92.6331	0	0	0	0	0	0	0	37.3083	k__Bacteria; p__Proteobacteria; c__Alphaproteobacteria; o__Caulobacterales; f__Caulobacteraceae; g__Phenylobacterium; s__
ef621dd	0	0	25.7618	0	0	0	0	0	0	0	0	0	0	0	0	0	0	0	k__Bacteria; p__Elusimicrobia; c__Elusimicrobia; o__FAC88; f__; g__; s__
ef69501	0	0	0	0	0	0	0	0	0	0	30.8648	0	0	0	0	0	0	0	k__Bacteria; p__Planctomycetes; c__Phycisphaerae; o__WD2101; f__; g__; s__
ef71003	0	0	0	0	70.6376	92.9909	165.969	182.359	0	121.136	262.351	0	0	0	0	0	0	191.205	k__Bacteria; p__Chloroflexi; c__Chloroflexi; o__AKIW781; f__; g__; s__
ef8b418	0	0	0	0	0	0	0	0	0	171.015	0	0	0	0	0	0	0	0	k__Bacteria; p__Actinobacteria; c__Thermoleophilia; o__Solirubrobacterales; f__; g__; s__
ef91d3a	0	0	0	0	0	0	0	0	0	0	0	0	0	0	0	0	0	41.9718	k__Bacteria; p__Chloroflexi; c__Anaerolineae; o__Caldilineales; f__Caldilineaceae; g__; s__
f001654	0	0	0	0	0	0	0	0	0	0	0	0	71.1615	0	0	0	0	0	k__Bacteria; ; ; ; ; ;
f00cd71	0	0	103.047	0	0	0	0	0	0	0	0	0	0	0	0	0	0	0	k__Bacteria; p__Proteobacteria; c__Deltaproteobacteria; o__Myxococcales; f__; g__; s__
f01cf88	0	0	0	151.83	0	92.9909	0	0	0	0	0	138.64	231.275	0	0	0	66.3856	74.6166	k__Bacteria; p__Acidobacteria; c__Acidobacteriia; o__Acidobacteriales; f__Koribacteraceae; g__Candidatus Koribacter; s__
f02457f	0	0	0	0	0	0	0	0	219.667	0	0	0	0	329.862	0	526.294	0	0	k__Bacteria; p__Actinobacteria; c__Rubrobacteria; o__Rubrobacterales; f__Rubrobacteraceae; g__; s__
f0507c8	0	423.933	0	362.056	229.572	345.395	580.891	462.911	485.58	363.407	663.593	436.716	453.654	639.732	555.432	789.441	464.699	377.746	k__Bacteria; p__Actinobacteria; c__Rubrobacteria; o__Rubrobacterales; f__Rubrobacteraceae; g__Rubrobacter; s__
f096807	0	0	0	0	0	0	0	0	184.983	0	0	0	0	0	0	0	0	0	k__Bacteria; p__Proteobacteria; c__Alphaproteobacteria; o__Rhodospirillales; f__Rhodospirillaceae; g__Skermanella; s__
f0b1d9d	0	0	0	0	0	0	0	0	0	0	0	0	0	0	0	175.431	0	0	k__Bacteria; p__Actinobacteria; c__Thermoleophilia; o__Gaiellales; f__Gaiellaceae; g__; s__
f0dbcf8	0	0	0	0	0	0	0	0	0	0	0	0	0	0	0	285.076	0	0	k__Bacteria; p__Actinobacteria; c__Thermoleophilia; o__Gaiellales; f__Gaiellaceae; g__; s__
f17d9a8	0	0	0	0	0	0	0	49.0966	0	0	0	0	0	0	0	0	0	46.6354	k__Bacteria; p__Chloroflexi; c__Chloroflexi; o__Roseiflexales; f__; g__; s__
f187d6c	0	0	0	0	0	0	0	0	0	0	0	0	0	0	41.4502	0	0	0	k__Bacteria; p__Armatimonadetes; c__Fimbriimonadia; o__Fimbriimonadales; f__Fimbriimonadaceae; g__Fimbriimonas; s__
f1b4bdb	0	0	0	0	88.297	0	107.88	77.1518	0	121.136	0	0	0	0	0	109.645	0	79.2801	k__Bacteria; p__Actinobacteria; c__Rubrobacteria; o__Rubrobacterales; f__Rubrobacteraceae; g__Rubrobacter; s__
f1cbd8a	0	0	0	0	0	0	0	0	0	0	0	0	0	0	0	0	15.3198	0	k__Bacteria; p__Actinobacteria; c__Actinobacteria; o__Actinomycetales; f__Micromonosporaceae; g__Virgisporangium; s__ochraceum
f1ebdf3	0	0	0	0	17.6594	0	0	0	0	0	0	0	0	0	0	0	0	0	k__Bacteria; p__Chloroflexi; c__Anaerolineae; o__; f__; g__; s__
f1f93da	0	0	0	0	0	265.688	0	0	0	0	0	0	0	0	0	0	0	0	k__Bacteria; p__Proteobacteria; c__Deltaproteobacteria; o__Syntrophobacterales; f__Syntrophobacteraceae; g__; s__
f2826d9	41.4828	0	0	0	0	0	0	0	0	0	0	0	0	0	0	0	0	0	k__Bacteria; p__Acidobacteria; c__iii1-8; o__DS-18; f__; g__; s__
f2c91f9	0	0	0	0	0	0	0	0	0	57.005	0	103.98	0	0	0	0	0	0	k__Bacteria; p__Actinobacteria; c__Rubrobacteria; o__Rubrobacterales; f__Rubrobacteraceae; g__; s__
f2d9c20	0	0	0	0	0	0	0	0	0	0	0	0	0	0	74.6103	0	61.279	41.9718	k__Bacteria; p__Proteobacteria; c__Betaproteobacteria; o__Burkholderiales; f__Oxalobacteraceae; g__; s__
f2e1a6b	157.635	237.402	0	0	176.594	106.275	0	280.552	369.966	156.764	0	159.436	222.38	0	223.831	120.609	137.878	130.579	k__Bacteria; p__Acidobacteria; c__Chloracidobacteria; o__RB41; f__Ellin6075; g__; s__
f2fd9d7	489.497	1577.03	0	0	626.908	903.34	904.531	736.449	982.721	762.442	0	949.684	1014.05	1389.42	1144.02	1469.24	939.612	1077.28	k__Bacteria; p__Gemmatimonadetes; c__Gemm-1; o__; f__; g__; s__
f30cd94	0	0	0	0	0	152.771	199.163	175.345	0	99.7587	0	0	186.799	0	0	0	0	0	k__Bacteria; p__Actinobacteria; c__Rubrobacteria; o__Rubrobacterales; f__Rubrobacteraceae; g__Rubrobacter; s__
f316a0c	0	0	0	0	0	0	0	0	0	0	123.459	0	0	0	0	54.8223	0	0	k__Bacteria; p__Actinobacteria; c__MB-A2-108; o__0319-7L14; f__; g__; s__
f34b8c1	0	0	0	0	0	0	0	0	0	0	0	159.436	0	0	0	0	0	0	k__Bacteria; p__Chloroflexi; c__TK10; o__B07_WMSP1; f__; g__; s__
f351823	0	67.8292	0	0	0	0	0	0	0	0	0	0	0	0	0	0	0	0	k__Bacteria; p__Proteobacteria; c__Deltaproteobacteria; o__Spirobacillales; f__; g__; s__
f36c502	688.614	644.378	502.355	1097.85	891.799	564.588	1095.39	890.752	1294.88	648.432	1527.81	630.812	916.204	1029.57	887.033	0	0	153.897	k__Bacteria; p__Proteobacteria; c__Betaproteobacteria; o__Burkholderiales; f__Comamonadaceae; ;
f38ee10	0	0	0	0	0	0	74.686	0	0	0	0	62.388	0	0	124.35	0	0	0	k__Bacteria; p__Bacteroidetes; c__Cytophagia; o__Cytophagales; f__Cytophagaceae; g__Adhaeribacter; s__
f3ed018	0	0	0	0	0	0	0	0	0	0	0	0	0	0	0	0	0	251.831	k__Bacteria; p__Proteobacteria; c__Deltaproteobacteria; o__Myxococcales; f__Myxococcaceae; g__Myxococcus; s__
f41dc68	0	0	0	0	0	0	0	0	0	0	0	27.728	71.1615	0	0	0	0	0	k__Bacteria; p__Firmicutes; c__Bacilli; o__Bacillales; f__Paenibacillaceae; g__Paenibacillus; s__alvei
f42a31e	0	0	0	630.678	0	338.753	0	0	0	0	586.431	0	0	0	0	0	0	172.551	k__Bacteria; p__Actinobacteria; c__Thermoleophilia; o__Gaiellales; f__Gaiellaceae; g__; s__
f48cbba	871.138	0	180.333	1378.15	1368.6	717.358	3369.17	399.786	497.141	1752.9	2392.02	1573.56	338.017	0	0	0	97.0251	0	k__Bacteria; p__Proteobacteria; c__Betaproteobacteria; o__Burkholderiales; f__Oxalobacteraceae; g__Massilia;
f49a82e	0	0	0	0	0	0	0	0	0	0	0	124.776	0	0	0	0	0	0	k__Bacteria; p__Gemmatimonadetes; c__Gemmatimonadetes; o__Gemmatimonadales; f__; g__; s__
f49d3d2	0	0	0	0	0	0	0	322.635	0	128.261	0	0	0	359.849	0	0	40.8527	0	k__Bacteria; p__Bacteroidetes; c__Saprospirae; o__Saprospirales; f__Chitinophagaceae; g__; s__
f49e037	0	0	0	0	0	0	0	0	0	0	0	0	17.7904	0	0	0	0	0	k__Bacteria; p__Proteobacteria; c__Deltaproteobacteria; o__Bdellovibrionales; f__Bdellovibrionaceae; g__Bdellovibrio; s__
f4acbb2	0	0	0	0	0	0	0	0	0	0	0	0	0	0	0	0	25.5329	0	k__Bacteria; p__Actinobacteria; c__Thermoleophilia; o__Solirubrobacterales; f__; g__; s__
f4c8216	0	0	0	0	0	26.5688	0	0	0	0	0	0	0	0	0	0	0	0	k__Bacteria; p__Chloroflexi; ; ; ; ;
f4ecdee	0	0	0	0	0	338.753	356.833	519.021	531.825	484.542	0	298.076	0	379.841	0	0	0	0	k__Bacteria; p__Proteobacteria; c__Alphaproteobacteria; o__Rhizobiales; f__Bradyrhizobiaceae; g__Balneimonas; s__
f4f3498	0	0	0	0	0	0	0	0	0	0	0	0	0	0	24.8701	0	0	0	k__Bacteria; p__Chloroflexi; c__Chloroflexi; o__Chloroflexales; ; ;
f5394d9	0	0	0	0	0	0	24.8953	0	0	0	0	0	0	0	0	0	0	0	k__Bacteria; p__Chloroflexi; c__Ktedonobacteria; o__; f__; g__; s__
f54b043	0	0	0	0	0	0	0	0	0	14.2512	0	0	0	0	0	0	0	0	k__Bacteria; p__Chloroflexi; ; ; ; ;
f5a1e2a	149.338	0	0	315.339	176.594	298.899	323.639	512.007	0	235.146	0	0	515.921	809.661	381.341	493.4	219.583	284.476	k__Bacteria; p__Acidobacteria; c__Chloracidobacteria; o__RB41; f__; g__; s__
f61b13b	0	0	0	0	0	0	0	0	0	0	0	0	0	0	99.4804	0	0	0	k__Bacteria; p__Gemmatimonadetes; c__Gemm-3; o__; f__; g__; s__
f62d0d5	0	0	0	0	0	0	0	0	0	0	0	0	44.4759	0	0	0	0	0	k__Bacteria; p__Chlorobi; c__OPB56; o__; f__; g__; s__
f653e62	0	0	0	0	0	0	0	70.138	0	0	0	0	0	0	0	0	0	0	k__Bacteria; p__Planctomycetes; c__Planctomycetia; o__Gemmatales; f__Gemmataceae; g__Gemmata; s__
f68fb6f	0	0	0	0	0	0	0	0	0	0	0	0	0	0	0	0	0	65.2895	k__Bacteria; p__Actinobacteria; c__Thermoleophilia; o__Solirubrobacterales; f__; g__; s__
f6edbcb	282.083	0	0	210.226	0	312.184	224.058	203.4	0	0	246.918	117.844	0	179.925	132.641	0	0	0	k__Bacteria; p__Actinobacteria; c__Actinobacteria; o__Actinomycetales; f__Geodermatophilaceae; ;
f6ef60c	0	0	0	0	0	0	0	0	0	0	0	0	0	0	0	87.7156	0	0	k__Bacteria; p__Verrucomicrobia; c__Spartobacteria; o__Chthoniobacterales; f__Chthoniobacteraceae; g__Ellin506; s__
f7304bf	149.338	0	412.189	0	0	0	99.5813	336.662	0	0	478.405	0	204.589	419.824	265.281	383.756	209.37	270.485	k__Bacteria; p__Actinobacteria; c__Thermoleophilia; o__Solirubrobacterales; f__; g__; s__
f75ca8d	0	0	0	0	0	46.4954	0	91.1794	0	57.005	0	0	0	0	0	0	66.3856	0	k__Bacteria; p__Firmicutes; c__Bacilli; o__Bacillales; f__Paenibacillaceae; g__Paenibacillus; s__
f7a14eb	0	0	0	0	0	0	0	0	0	14.2512	0	0	0	0	0	0	0	0	k__Bacteria; p__Proteobacteria; c__Deltaproteobacteria; o__Spirobacillales; f__; g__; s__
f7a6cf5	356.752	0	437.951	0	0	0	390.027	0	0	0	0	408.988	0	0	0	0	0	0	k__Bacteria; p__Bacteroidetes; c__Saprospirae; o__Saprospirales; f__Chitinophagaceae; g__Flavisolibacter; s__
f7b4d00	0	0	0	0	0	0	0	14.0276	0	0	0	0	0	0	0	0	0	0	k__Bacteria; p__Proteobacteria; ; ; ; ;
f7cc3b8	0	0	0	0	0	0	0	0	0	0	0	0	0	0	0	0	91.9186	69.953	k__Bacteria; p__Chloroflexi; c__Chloroflexi; o__AKIW781; f__; g__; s__
f7f7ca9	0	0	0	0	0	79.7065	0	0	0	0	0	0	0	0	0	0	0	27.9812	k__Bacteria; p__Proteobacteria; c__Gammaproteobacteria; o__Xanthomonadales; f__Xanthomonadaceae; g__Lysobacter; s__
f85631d	0	0	0	0	0	0	0	0	0	0	0	0	80.0566	0	0	0	0	0	k__Bacteria; p__Acidobacteria; c__Acidobacteria-6; o__iii1-15; f__; g__; s__
f8a0e62	0	0	0	0	0	0	182.566	0	0	0	0	0	0	0	0	0	0	0	k__Bacteria; p__Acidobacteria; c__Chloracidobacteria; o__RB41; f__Ellin6075; g__; s__
f90ab13	398.235	0	0	782.508	573.93	385.248	514.504	1052.07	358.404	634.18	370.378	492.172	0	799.666	447.662	504.365	265.542	401.064	k__Bacteria; p__Proteobacteria; c__Alphaproteobacteria; o__Sphingomonadales; f__Sphingomonadaceae; g__Sphingomonas; s__
f92f8b8	0	0	0	0	0	0	0	0	0	0	0	0	0	0	0	0	0	23.3177	k__Bacteria; p__Proteobacteria; c__Deltaproteobacteria; o__MIZ46; f__; g__; s__
f966191	0	0	0	0	0	0	0	0	0	0	0	0	0	0	0	0	0	116.588	k__Bacteria; p__Proteobacteria; c__Alphaproteobacteria; o__Rhizobiales; f__Beijerinckiaceae; g__; s__
f96d4b3	0	0	0	0	0	0	0	35.069	0	0	0	0	0	0	0	0	0	0	k__Bacteria; p__Firmicutes; c__Bacilli; o__Bacillales; f__Paenibacillaceae; g__Paenibacillus; s__
f97c74e	0	0	0	0	0	0	0	0	0	0	0	0	0	0	0	0	0	74.6166	k__Bacteria; p__Acidobacteria; c__Solibacteres; o__Solibacterales; f__; g__; s__
f9a9b9a	1252.78	830.908	1146.4	1039.45	750.524	557.945	555.996	638.256	774.615	299.276	586.431	499.104	195.694	169.929	406.212	219.289	153.198	163.224	k__Bacteria; p__Bacteroidetes; c__Saprospirae; o__Saprospirales; f__Chitinophagaceae; g__Flavisolibacter; s__
f9e2812	0	0	154.571	0	0	0	0	0	0	0	0	0	0	0	0	0	0	0	k__Bacteria; p__Firmicutes; c__Bacilli; o__Bacillales; f__Paenibacillaceae; g__Paenibacillus; s__
fa8be29	0	0	0	0	0	0	0	0	0	0	0	0	0	0	0	21.9289	0	0	k__Bacteria; p__Proteobacteria; c__Deltaproteobacteria; o__Myxococcales; f__; g__; s__
fa9a466	0	0	0	0	0	0	0	0	0	0	0	0	0	0	149.221	0	0	0	k__Bacteria; p__Armatimonadetes; c__0319-6E2; o__; f__; g__; s__
fa9fa1c	0	0	0	0	0	0	0	0	0	0	0	0	0	0	0	175.431	0	0	k__Bacteria; p__Proteobacteria; c__Alphaproteobacteria; o__Rhodospirillales; f__Acetobacteraceae; g__; s__
fad11bb	0	0	0	0	0	0	0	0	46.2457	0	0	0	0	0	0	0	0	0	k__Bacteria; p__Chloroflexi; c__Anaerolineae; o__; f__; g__; s__
fae88eb	0	0	257.618	210.226	0	232.477	307.042	315.621	323.72	292.15	679.026	194.096	382.493	549.77	331.601	679.796	352.354	270.485	k__Bacteria; p__Actinobacteria; c__Actinobacteria; o__Actinomycetales; f__Pseudonocardiaceae; g__Pseudonocardia; s__
fb3ba27	0	0	0	0	0	0	547.697	0	0	0	0	0	0	0	0	0	0	0	k__Bacteria; p__Proteobacteria; c__Betaproteobacteria; o__Burkholderiales; f__Oxalobacteraceae; ;
fb508f3	0	0	0	0	0	0	0	0	0	0	0	0	0	19.9916	0	0	0	0	k__Bacteria; p__; c__; o__; f__; g__; s__
fba6cf8	0	0	0	0	132.445	212.551	0	224.442	0	220.894	0	0	0	0	0	0	153.198	116.588	k__Bacteria; p__Actinobacteria; c__Actinobacteria; o__Actinomycetales; f__Geodermatophilaceae; g__Geodermatophilus; s__
fbbe6fc	0	0	0	0	0	0	0	0	0	0	0	110.912	0	0	0	0	0	0	k__Bacteria; p__Acidobacteria; c__Solibacteres; o__Solibacterales; f__; g__; s__
fbefe6d	0	0	0	0	0	99.6331	0	0	0	0	0	145.572	0	0	157.511	142.538	214.477	102.598	k__Bacteria; p__Actinobacteria; c__Actinobacteria; o__Actinomycetales; ; ;
fc615f0	0	0	0	0	0	0	0	0	0	0	0	0	80.0566	0	0	0	45.9593	0	k__Bacteria; p__Proteobacteria; c__Alphaproteobacteria; o__; f__; g__; s__
fc6622c	1070.26	1729.65	1790.45	618.999	697.546	790.423	0	70.138	150.298	0	46.2972	0	0	0	0	0	0	0	k__Bacteria; p__Proteobacteria; c__Alphaproteobacteria; o__Rhizobiales; f__Rhizobiaceae; g__Agrobacterium; s__	Agrobacterium
fc6aac1	0	0	0	0	0	0	58.0891	0	0	0	0	0	0	0	0	0	0	0	k__Bacteria; p__Proteobacteria; c__Deltaproteobacteria; o__Myxococcales; f__; g__; s__
fc7a50a	0	0	0	0	0	0	0	0	0	0	0	0	0	0	0	0	0	23.3177	k__Bacteria; p__Armatimonadetes; c__0319-6E2; o__; f__; g__; s__
fca9ec5	0	0	193.214	0	0	0	0	0	0	0	0	0	169.008	0	190.671	197.36	0	0	k__Bacteria; p__Acidobacteria; c__Chloracidobacteria; o__RB41; f__; g__; s__
fcb14ed	0	0	0	0	0	0	66.3876	0	0	0	0	0	0	0	0	87.7156	91.9186	0	k__Bacteria; p__Actinobacteria; c__Actinobacteria; o__Actinomycetales; f__Sporichthyaceae; g__Sporichthya; s__
fcbea81	0	0	0	0	0	0	0	0	0	0	0	0	97.847	0	0	0	0	0	k__Bacteria; p__Planctomycetes; c__Phycisphaerae; o__WD2101; f__; g__; s__
fcd80f0	0	0	0	0	0	0	0	0	0	0	0	0	0	0	0	0	107.238	0	k__Bacteria; p__Actinobacteria; c__Actinobacteria; o__Actinomycetales; f__Pseudonocardiaceae; g__Amycolatopsis; s__
fd1098c	514.386	0	785.736	1261.36	988.926	730.643	879.635	904.78	1479.86	1140.1	1713	1088.32	1316.49	1429.4	1160.6	2116.14	1235.79	876.745	k__Bacteria; p__Firmicutes; c__Bacilli; o__Bacillales; f__Planococcaceae; ;
fd26b38	0	0	0	0	0	0	0	0	0	64.1306	0	0	0	0	0	0	0	55.9624	k__Bacteria; p__Proteobacteria; c__Alphaproteobacteria; o__Rhodospirillales; f__Rhodospirillaceae; g__; s__
fd4b743	0	0	0	0	0	0	0	0	0	0	0	173.3	0	0	0	0	0	172.551	k__Bacteria; p__Verrucomicrobia; c__Spartobacteria; o__Chthoniobacterales; f__Chthoniobacteraceae; ;
fd6226c	0	0	0	0	0	0	0	70.138	0	0	0	0	106.742	69.9707	0	0	45.9593	83.9437	k__Bacteria; p__Proteobacteria; c__Alphaproteobacteria; o__Rhodospirillales; f__Rhodospirillaceae; g__; s__
fd64c70	0	0	0	0	0	0	16.5969	0	0	0	0	0	0	0	0	0	0	0	k__Bacteria; p__Bacteroidetes; c__Rhodothermi; o__Rhodothermales; f__Rhodothermaceae; g__Rubricoccus; s__
fdad7a5	0	0	0	0	105.956	0	0	0	300.597	228.02	0	76.252	0	0	0	0	214.477	293.803	k__Bacteria; p__Proteobacteria; c__Betaproteobacteria; o__Nitrosomonadales; f__Nitrosomonadaceae; g__; s__
fdb989c	0	0	0	0	0	0	0	308.607	0	0	0	0	0	0	0	0	0	0	k__Bacteria; p__Chloroflexi; c__Chloroflexi; o__AKIW781; f__; g__; s__
fdc1f82	0	0	0	0	0	0	0	0	0	0	0	55.456	35.5807	0	0	0	40.8527	0	k__Bacteria; p__FBP; c__; o__; f__; g__; s__
fdcffb2	0	0	0	0	0	26.5688	0	0	0	0	0	0	0	0	0	0	0	0	k__Bacteria; p__Chloroflexi; c__Chloroflexi; o__AKIW781; f__; g__; s__
fdf022b	0	0	0	0	0	0	0	0	0	21.3769	0	0	0	0	0	0	0	0	k__Bacteria; p__Chloroflexi; c__Chloroflexi; o__Roseiflexales; f__; g__; s__
fe001dd	0	0	0	0	0	0	0	0	0	0	0	0	106.742	0	0	0	0	0	k__Bacteria; p__Bacteroidetes; c__Saprospirae; o__Saprospirales; f__Chitinophagaceae; g__; s__
fe0371b	0	0	0	0	0	0	0	0	0	0	0	0	0	0	0	0	0	9.32707	k__Bacteria; p__Planctomycetes; c__Phycisphaerae; o__WD2101; f__; g__; s__
fe0ee07	0	0	0	513.886	370.847	0	555.996	280.552	0	0	0	0	933.994	859.64	0	614.009	801.734	0	k__Bacteria; p__Actinobacteria; c__Actinobacteria; o__Actinomycetales; f__Pseudonocardiaceae; g__; s__
fe54226	0	0	0	0	0	338.753	0	0	369.966	313.527	1296.32	284.212	524.816	0	364.761	0	357.461	284.476	k__Bacteria; p__Actinobacteria; c__Thermoleophilia; o__Gaiellales; f__Gaiellaceae; g__; s__
fe74fd7	0	101.744	0	0	0	66.4221	0	0	231.228	64.1306	0	103.98	195.694	189.921	82.9003	285.076	122.558	135.243	k__Bacteria; p__Actinobacteria; c__Thermoleophilia; o__Solirubrobacterales; f__; g__; s__
fe9a8aa	0	0	0	0	0	179.34	0	0	0	0	0	0	231.275	0	0	0	270.649	0	k__Bacteria; p__Actinobacteria; c__Thermoleophilia; o__Solirubrobacterales; f__; g__; s__
ff4fe3c	0	0	0	0	0	0	0	0	0	0	0	0	0	0	0	0	45.9593	0	k__Bacteria; p__Chloroflexi; c__Chloroflexi; o__Roseiflexales; f__; g__; s__
ff5ef49	439.717	729.164	425.07	899.3	0	544.661	1062.2	1220.4	1514.55	847.949	833.35	859.568	1022.95	1189.5	1135.73	0	577.044	368.419	k__Bacteria; p__Proteobacteria; c__Alphaproteobacteria; o__Rhizobiales; f__Bradyrhizobiaceae; g__; s__
ff91cec	240.6	0	167.452	198.547	0	0	199.163	119.235	0	0	0	180.232	0	0	0	0	0	0	k__Bacteria; p__Bacteroidetes; c__Saprospirae; o__Saprospirales; f__Chitinophagaceae; g__Flavisolibacter; s__
fff27a4	0	0	0	0	105.956	0	0	0	0	0	0	0	0	0	0	361.827	0	0	k__Bacteria; p__Chloroflexi; c__TK10; o__AKYG885; f__; g__; s__

## Sheet: Supplementary Data 2
The following table lists the p-values associated with the log2-fold change in 16S rRNA gene copies between the 60 h and 5 h treatments for each ASV
ASV	log2-fold change (between 60 h and 5 h)	p-value	NA: Indicates that that ASV was not detected in either the 60 h or 5 h pulse regimes
0018939	-5.07959	0.196543
79614e0	0.704237	0.852411
0233325	NA	NA
0381992	NA	NA
0559461	NA	NA
0742296	4.27884	0.275079
1223537	3.83805	0.328176
1315491	NA	NA
1506207	4.42329	0.259042
1549737	NA	NA
1740550	7.06762	0.000399864
1821736	NA	NA
1915238	1.61277	0.686233
2085281	NA	NA
2101038	-0.150483	0.647933
2592571	NA	NA
2800684	3.88177	0.319761
3100109	4.341	0.268096
3260818	5.03204	0.19866
3316212	2.79509	0.478589
3406238	NA	NA
3470261	NA	NA
3496060	NA	NA
3706366	NA	NA
3760240	NA	NA
3918346	-5.92426	0.130863
3984002	1.02616	0.799229
4009841	20.3577	NA
4424587	NA	NA
4660855	NA	NA
4814517	NA	NA
4860573	1.9878	0.616833
4878230	NA	NA
4901104	NA	NA
5000991	1.56209	0.646156
5112335	NA	NA
5225104	-1.74455	0.645884
5276075	NA	NA
5365719	4.42329	0.259042
5433577	NA	NA
5518972	0.953577	0.813451
5637912	1.02616	0.799229
5797630	NA	NA
5915294	1.3188	0.265735
5989250	2.98773	0.448262
6059833	NA	NA
6390387	NA	NA
6687972	NA	NA
6793684	NA	NA
6905139	NA	NA
7044746	4.73152	0.227033
7085762	NA	NA
7117984	2.32595	0.272975
7535425	1.61277	0.686233
7723057	-7.05224	0.0715426
7829623	NA	NA
7836048	NA	NA
7861837	-6.09249	0.0952523
7927637	NA	NA
8047899	3.15764	0.422443
8436697	0.953577	0.813451
8470362	5.69561	0.145396
8871659	3.35229	0.393968
9088867	NA	NA
9170143	NA	NA
9478547	NA	NA
9738937	NA	NA
38713e4	-0.384064	0.918314
80238e4	6.91328	0.0769648
47845e6	-8.50126	2.24e-07
60694e8	4.0308	0.304184
457e012	-3.71535	0.349875
514e033	NA	NA
1691e41	NA	NA
5770e45	1.69824	0.459437
5302e53	1.18794	0.739082
0059e74	4.51122	0.249605
9371e77	NA	NA
0001d12	0.0703983	0.764333
00020a1	-5.63306	0.151217
00107c0	-6.45477	0.0993744
002b199	6.07871	0.0304748
00c9052	5.87816	0.0461747
01851dc	3.85581	0.325914
01a1b92	NA	NA
02bed2c	NA	NA
02d3580	NA	NA
03114dd	NA	NA
03887a2	NA	NA
03c29de	5.95039	0.0400604
03f4a08	4.99555	0.182632
042e74b	-5.2228	0.132548
04369b8	5.15111	0.164255
045c5e3	NA	NA
04ce207	NA	NA
04ecfad	-4.07609	0.303274
050a600	5.69861	0.145183
059fb7f	-4.38492	0.266885
05aad2d	3.80357	0.3292
05cbfc2	NA	NA
0668e8d	NA	NA
06a6a0b	NA	NA
06afa9c	3.03007	0.441745
06b090d	NA	NA
0746e6f	NA	NA
076c3a0	NA	NA
076e761	NA	NA
077569d	6.32747	NA
077f2cc	-3.97468	0.315928
07a0641	6.17485	0.114319
07f1acc	NA	NA
0862d9c	-5.56168	0.156562
0866acf	NA	NA
087f89d	3.40865	0.385947
092475b	4.07514	0.298835
093f96d	NA	NA
09cd616	3.64948	0.352812
09f1a69	NA	NA
0a43208	-3.97468	0.315928
0a460df	NA	NA
0a610e7	2.16626	0.290687
0a68ec5	NA	NA
0a769a2	NA	NA
0a98624	NA	NA
0aabe11	-6.47505	0.0635916
0b03643	NA	NA
0b13535	NA	NA
0b354fe	1.9024	0.312473
0b4dd94	NA	NA
0b9af60	4.1576	0.289057
0be248b	NA	NA
0bfc03c	3.15764	0.422443
0c09478	NA	NA
0c5d211	NA	NA
0cc1d0b	-3.01744	0.452404
0d171ec	NA	NA
0d1f9a6	NA	NA
0d2560e	NA	NA
0d5e013	5.61359	0.110166
0d6e053	NA	NA
0da0b8c	NA	NA
0da1f2a	4.1183	0.293689
0da8e68	NA	NA
0deeb60	NA	NA
0e01528	NA	NA
0e2fff6	NA	NA
0ed82be	5.40605	0.134554
0ed8e9e	NA	NA
0f4999c	3.15764	0.422443
0f6c919	-7.18173	0.0664495
0f778eb	-6.01838	0.124766
0f9701e	7.72192	1.02e-06
0fa3ec2	NA	NA
0fa9b44	-1.47597	0.687177
0fe9ea4	NA	NA
0fee422	NA	NA
10111ab	0.98792	0.806718
103903b	6.31677	NA
10538b4	3.61552	0.357373
10ae92f	4.1183	0.293689
10afda2	-9.459	3.86e-11
10dfca0	3.27125	0.405678
10e4e54	-0.30882	0.932472
10fefca	-7.11188	0.0691581
110af1a	2.35116	0.552519
11193d6	NA	NA
1124a13	5.37433	0.0930264
114181f	NA	NA
11452b8	NA	NA
11580fc	NA	NA
115d5e3	NA	NA
11750de	6.66636	0.0881515
117c1d4	3.93764	0.315629
11d7e6f	NA	NA
11da5dd	-6.39763	0.0698431
120189f	6.62674	0.00518065
120eba6	4.07514	0.298835
12f0edf	NA	NA
134000d	NA	NA
13f7db1	NA	NA
13fce57	2.53507	0.521233
141340f	1.61277	0.686233
141f240	NA	NA
1445a1f	NA	NA
1493a82	NA	NA
14a3387	NA	NA
14bc0a4	NA	NA
14bc416	-0.399782	0.874277
151023e	NA	NA
153c2c6	-0.788809	0.153653
15a8dfd	2.27242	0.566183
15ae408	4.2008	0.284021
15e3644	NA	NA
1610fbb	NA	NA
1636df5	NA	NA
1644bac	4.78598	0.221686
165ed01	NA	NA
1691f55	NA	NA
16ae0d7	7.3812	0.0589487
16ae3e7	3.79504	0.333693
16b5e08	NA	NA
16fa94c	3.15764	0.422443
16ffef5	-4.19435	0.288959
174fb3c	-8.9857	2.2e-10
1763dbd	0.146528	0.918071
179cf97	0.759118	0.801358
17a1d33	0.274631	0.455023
17b8843	0.335385	0.922348
181b946	NA	NA
183caf0	NA	NA
1863d91	4.75588	0.22463
189dfec	5.62565	0.109004
18ab7e1	-3.97468	0.315928
18c1fa3	-5.04484	0.199695
18ca55d	NA	NA
19328db	NA	NA
195047e	0.854612	0.580046
19cad9a	NA	NA
1a39622	2.98773	0.448262
1a3e3b1	NA	NA
1a4bcd4	NA	NA
1a6d0f9	NA	NA
1a6eb4b	1.95104	0.62351
1adfcc4	NA	NA
1aeb5c7	5.21612	0.156291
1aee7e6	-5.07959	0.196543
1b057b5	-0.099821	0.847952
1b19ddc	NA	NA
1b2fd5f	NA	NA
1b57b6e	NA	NA
1b754ab	-3.90658	0.0371382
1ba88e4	0.541335	0.811144
1bc21b3	3.64948	0.352812
1bc6e7b	3.68813	0.347669
1c23bcc	NA	NA
1c8eb35	NA	NA
1c90621	NA	NA
1ca83c6	NA	NA
1d22215	NA	NA
1d406c5	0.411784	0.876065
1d49df5	NA	NA
1d4be43	NA	NA
1d99ef8	NA	NA
1dcefd7	NA	NA
1ddf828	NA	NA
1e2f652	NA	NA
1e35c83	2.51548	0.146799
1e3dcd8	NA	NA
1e4d874	2.17324	0.543173
1e6b5d0	-5.89853	0.13257
1e72bb1	NA	NA
1e7e7ba	4.6717	0.22138
1e9a3e8	1.38371	0.000779368
1ebddc5	3.35229	0.393968
1edecc2	NA	NA
1f0dc23	NA	NA
1f53893	2.98773	0.448262
1f70c6b	NA	NA
1fb6ab5	0.603397	0.258955
205e900	0.229557	0.328342
206f489	NA	NA
211a19a	4.78598	0.221686
214cc30	3.83805	0.328176
219ff31	-6.29846	0.107943
21a0412	NA	NA
21ba154	NA	NA
21ff326	NA	NA
2249bd2	NA	NA
224ffbe	NA	NA
2251db6	-0.833177	0.365211
22532d0	0.542193	0.884467
225642d	NA	NA
227253f	NA	NA
227b7a4	-0.516507	0.89027
229c348	-0.521806	0.203428
22a25f6	NA	NA
22bf2bb	NA	NA
22e96b4	1.57281	0.693782
236246c	5.04933	0.17639
23b3e7b	NA	NA
2423bc7	3.15764	0.422443
247c093	0.811162	0.614504
24b0699	4.75692	0.160046
24bf5fd	-0.0095191	0.996908
24cd984	NA	NA
24f7b4a	-0.827721	0.825403
252ba02	NA	NA
2555a77	NA	NA
256d9e1	4.70343	0.229826
258bbb2	-6.95701	0.0754897
25a2615	2.53507	0.521233
25ba565	5.67623	0.146779
25bee06	NA	NA
25cb74b	NA	NA
25d26ef	4.4471	0.256462
25e0dda	0.711861	0.83801
25fe23e	NA	NA
26005df	0.0826531	0.918019
2632cfc	NA	NA
2648bcd	NA	NA
2672ab7	0.269902	0.830797
267e3f7	NA	NA
269ef75	NA	NA
26aa624	NA	NA
26dbf58	0.305675	0.528124
26f173c	-11.6521	1.32e-22
271667b	2.35116	0.552519
273f56e	NA	NA
27f532d	NA	NA
282cd54	NA	NA
28d3892	NA	NA
2924c40	5.82335	0.136539
29455f1	2.57272	0.514941
296e3eb	0.596635	0.269855
29a8fac	0.121821	0.95855
29df2de	-6.54288	0.0947917
2a4426d	-3.07032	0.202383
2a58343	NA	NA
2a5917d	-2.75338	0.495229
2a5b24c	NA	NA
2a730fa	2.53507	0.521233
2a78bf6	-4.75428	0.227542
2a7a34c	NA	NA
2a9138b	3.98768	0.309446
2abb85f	1.70789	0.453683
2ac815c	2.35116	0.552519
2b3a366	-2.46847	0.543002
2b3dcdd	2.94962	0.454173
2b5d7b2	NA	NA
2bba805	-6.44325	0.0999868
2bcb165	-0.245918	0.94826
2be2075	NA	NA
2c02735	NA	NA
2c0f5a0	NA	NA
2c0f939	-6.21377	0.112827
2c27161	-3.68765	1.28e-48
2c3311e	NA	NA
2cd5e57	NA	NA
2d13523	NA	NA
2d16d00	6.94936	0.0754318
2d26557	3.08479	0.0768944
2d67caf	2.35116	0.552519
2d8b324	NA	NA
2d8df3c	2.35116	0.552519
2ec1329	2.94962	0.454173
2f3f44f	4.74681	0.212238
2f41a4b	1.61277	0.686233
2f8efae	-2.46847	0.543002
2f9103a	NA	NA
2fa50b0	4.341	0.268096
2fd1cb3	2.29493	0.555402
300f9da	NA	NA
30226b9	1.04336	NA
30670ef	0.822053	0.83046
308df1f	NA	NA
30970ef	-14.8998	5.61e-36
30a81f1	NA	NA
30aa5ee	NA	NA
30dc678	0.953577	0.813451
312350a	4.2356	0.28001
3156c4a	0.543311	0.795066
315e553	4.17695	0.282658
31878d9	1.57281	0.693782
31c6c00	NA	NA
32719c9	5.03116	0.198739
32a49a7	1.45415	0.527764
32a841f	-9.81523	4.19e-15
334772e	NA	NA
33b9056	4.55458	0.245042
33bbf16	-5.76781	0.141513
33e1b1f	1.12444	0.104306
341934e	NA	NA
344a4ad	NA	NA
345c308	NA	NA
34a92ee	NA	NA
34d1809	NA	NA
34fab4f	NA	NA
350bdea	2.12568	0.403872
355393e	4.53357	0.247246
3561c7c	NA	NA
3562db1	NA	NA
35c1532	2.35116	0.552519
35ffcc3	NA	NA
363bdeb	NA	NA
363fcb9	-5.54275	0.000320598
36d2867	NA	NA
36dc5ea	2.22133	0.249326
371da38	NA	NA
37455c0	NA	NA
377d909	NA	NA
37cec0a	-3.01744	0.452404
380dbaf	1.25845	0.378838
382f034	NA	NA
384ad4c	NA	NA
385b633	1.57281	0.693782
3899b8e	1.20182	0.734533
38c042a	3.93764	0.315629
39047b4	NA	NA
39307f7	NA	NA
39530a9	5.89452	0.131789
39e18e7	NA	NA
39e5c73	NA	NA
3aca143	NA	NA
3b01d2b	NA	NA
3b15871	NA	NA
3b3dacb	NA	NA
3b89d4d	NA	NA
3b8ed94	-6.51177	0.0621309
3b94c19	NA	NA
3b9ac10	NA	NA
3bce833	6.78032	0.0828349
3be5b56	NA	NA
3be844d	5.20766	0.157636
3bf4bab	NA	NA
3c6289a	NA	NA
3c66901	-7.20569	0.0655412
3c81859	4.649	0.23531
3c8f8db	NA	NA
3ca883e	0.927974	0.364587
3cc4b3f	NA	NA
3cc5f95	NA	NA
3ce082d	-10.4125	7.56e-18
3cf8825	NA	NA
3da7ac3	-0.594341	0.844897
3daf820	NA	NA
3e0d06f	NA	NA
3e1adfd	NA	NA
3e9f456	NA	NA
3ea5743	NA	NA
3ebf82f	-0.930014	0.691079
3efb793	NA	NA
3effffa	NA	NA
3f0c9d3	NA	NA
3f3d200	NA	NA
3f5bc15	NA	NA
3f6aad3	NA	NA
3fd6d5a	-0.607159	0.331749
3fdb30b	-1.07128	1.05e-05
3fde942	4.76842	0.209997
3ffd252	3.75633	0.338711
4002f05	0.797545	0.578972
40254c2	NA	NA
402bd3a	3.53409	0.368456
40621a9	NA	NA
406c039	NA	NA
408f337	3.89457	0.321015
40a72c4	4.96445	0.186331
40c8dcc	NA	NA
40d3bdf	NA	NA
40d81e0	5.57882	0.114308
414acc9	5.4402	0.164424
415e83b	NA	NA
416242a	2.83723	0.471862
41e1648	NA	NA
427ae0a	NA	NA
427dd47	NA	NA
42cc0f3	-0.00560864	0.994397
42fc72a	NA	NA
4311bbc	2.27242	0.566183
4388d0d	-3.39879	0.394395
43fd266	NA	NA
4457bfd	1.06941	0.437593
446bf77	NA	NA
44c7fb7	3.35229	0.393968
44c9161	5.36767	0.138898
44f2acf	2.3097	0.559694
4544fc9	NA	NA
45774db	2.57272	0.514941
45f2429	5.35316	0.171322
463f9c5	3.15764	0.422443
46668b3	-2.75338	0.495229
46b5ffa	5.07511	0.194818
46d1fb3	4.27064	0.27601
471e60f	-6.07477	0.121222
472aca7	NA	NA
475466b	5.37907	0.0916298
475a475	5.75565	0.14118
4764fee	3.27125	0.405678
476e1fd	NA	NA
47753cc	-5.07959	0.196543
477e3a3	3.85581	0.325914
4785ba6	NA	NA
47c0c01	NA	NA
47de803	NA	NA
481d4cf	0.98792	0.806718
483d356	-5.8564	0.135403
487ec86	3.15764	0.422443
48936b3	NA	NA
48fbb86	2.57272	0.514941
490c924	NA	NA
4970f71	6.9097	0.077118
49abba4	NA	NA
49b2b38	-7.34868	0.0603308
49c4648	4.2356	0.28001
4a1d1d1	1.61277	0.686233
4a3d09c	NA	NA
4a8b355	NA	NA
4aa21c1	NA	NA
4aa2ad1	-2.29161	0.0836919
4ad2ead	-4.07609	0.303274
4aee044	0.953577	0.813451
4af8624	0.953577	0.813451
4b1ef20	1.31239	0.482779
4b3a375	3.30964	0.400106
4b3e872	6.89454	0.0777707
4b4b8af	NA	NA
4b72cd5	NA	NA
4b961b8	-7.60762	0.0517745
4bc5566	NA	NA
4bd72e9	NA	NA
4c17b7e	2.3097	0.559694
4c40476	-4.92422	0.210931
4c687e9	2.79509	0.478589
4c75c3f	-2.75338	0.495229
4c854db	-0.253981	0.802524
4c87523	NA	NA
4cc86f6	4.57262	0.24316
4cdfd06	-8.06212	0.0392212
4d2f5d7	-3.97468	0.315928
4d3c121	NA	NA
4d4158f	-1.43039	2.68e-13
4d85dce	NA	NA
4dbddad	NA	NA
4de804e	NA	NA
4df7fa0	NA	NA
4e1f240	6.75238	0.00293189
4e2c355	NA	NA
4e79ba7	NA	NA
4f188e3	NA	NA
4f31fc4	NA	NA
4f384da	NA	NA
4f3f4d2	NA	NA
4f9727f	NA	NA
4faec40	NA	NA
4ffd303	NA	NA
50481ae	5.34695	0.141192
504cea6	NA	NA
50af921	NA	NA
50f6334	6.97469	0.0743705
512f9a7	2.53507	0.521233
5157a9b	-0.374987	0.246093
5188c59	-0.530701	0.889369
51a5a26	NA	NA
51b21e7	4.35287	0.266776
51d0676	2.55021	0.191925
51f7fab	4.99285	0.202205
520584f	NA	NA
520d350	NA	NA
524dceb	-1.72127	0.646217
52c76a8	NA	NA
52cadbe	NA	NA
52fae92	NA	NA
52fed83	NA	NA
53280fe	NA	NA
53508d6	5.57113	0.115782
537ec85	4.649	0.23531
5384ba1	NA	NA
53d3f3a	-6.21377	0.112827
53d569e	-4.36099	0.26959
548b68f	NA	NA
549af87	-0.837889	0.822602
54a758e	-5.36871	0.171739
54b8220	3.4899	0.37456
54c82e7	NA	NA
54ce4e5	NA	NA
54ebd63	NA	NA
55171d6	2.37671	0.354835
55a229d	NA	NA
55bd544	NA	NA
55d2946	-0.906294	3.94e-06
55dd3e5	-8.33099	1.46e-06
55e086e	6.46106	0.0100843
55edb85	NA	NA
56486c9	3.75633	0.338711
566dc16	5.4402	0.164424
5684f22	NA	NA
5690d5b	NA	NA
5691aae	NA	NA
56c2484	NA	NA
56cc2eb	1.57281	0.693782
57855d2	NA	NA
579d8c5	-4.70388	0.232647
57bed2b	-5.33928	0.17415
57c177e	4.2008	0.284021
57f3478	NA	NA
582c697	NA	NA
58307da	4.90268	0.210536
59315c7	-2.95581	0.295294
59487ce	-3.6762	0.0562823
59d9c9e	2.08739	0.363438
59dbe77	-4.92422	0.210931
59e8924	NA	NA
59ed771	NA	NA
5a2e7fd	NA	NA
5a35d25	1.9878	0.616833
5accc17	0.439166	0.0301552
5b1856f	NA	NA
5b5b960	0.16899	0.535249
5b5fc41	NA	NA
5ba46a7	-3.39879	0.394395
5bacf61	4.67492	0.232688
5bc1912	5.07511	0.194818
5bcc0f6	5.66854	0.147329
5be3bb2	3.15764	0.422443
5be5839	-2.27262	0.276676
5be7dde	3.4899	0.37456
5c07f6a	5.51577	0.121564
5c42c1e	NA	NA
5ce2211	2.30414	0.490763
5cf37e8	-1.14429	0.000373353
5d05a25	5.4546	0.0842096
5d418b8	-5.83465	0.136883
5db7130	5.1553	0.1158
5deb79a	4.49043	0.251814
5e336ea	NA	NA
5e422d4	NA	NA
5e48f03	NA	NA
5e72ba9	0.740411	0.594414
5e7ac5c	2.81327	0.470514
5e833f4	4.63151	0.237091
5e837ac	-5.89933	0.112132
5ebb75f	2.28484	0.307952
5ecc7a8	3.64948	0.352812
5efae88	NA	NA
5f160d5	NA	NA
5f3baa3	2.35116	0.552519
5f6fe2f	NA	NA
5f74129	NA	NA
5f82a28	NA	NA
5fb75e9	3.89457	0.321015
5fd77e4	NA	NA
60ed4b4	3.61552	0.357373
610129a	0.853951	0.447858
6165be2	-1.35694	0.716953
619c9e0	NA	NA
61d3bcb	NA	NA
61f9480	-12.57	3.32e-25
6291d61	3.40865	0.385947
62a31f4	6.4793	0.00949393
62c660f	8.45294	1.6e-10
62f372e	NA	NA
633566c	NA	NA
634c29d	NA	NA
63545a6	NA	NA
63b6a81	NA	NA
63bff6a	NA	NA
643ae54	-5.63306	0.151217
649e04f	NA	NA
64bb1da	-4.96489	0.207091
64f31b8	NA	NA
654e2b9	NA	NA
6564cfb	NA	NA
65a80c5	5.03204	0.19866
65b1fe8	-1.42838	0.703543
65bae97	NA	NA
668625e	0.200191	0.95745
66a395f	NA	NA
66d05a4	4.07544	0.295024
66db13f	-1.45398	0.696754
66e73b1	2.16695	0.291326
66f690e	NA	NA
677d762	0.282982	0.940271
67b1cfd	NA	NA
67da9d9	-0.00657898	0.998599
67e1578	-0.393942	0.916328
687fb3f	2.61457	0.507993
68b1883	2.3097	0.559694
68d5901	0.689628	0.587861
68eb271	NA	NA
693a16e	0.307157	0.933856
69486c3	NA	NA
695f989	NA	NA
698e5cf	NA	NA
69acac2	1.9878	0.616833
69c3d39	NA	NA
69c66a6	NA	NA
69c7ba8	NA	NA
69ceba4	NA	NA
69e55e5	NA	NA
69fb86a	NA	NA
6a156a4	NA	NA
6a1ffed	3.15764	0.422443
6a2f895	NA	NA
6a3ef3a	NA	NA
6a441dc	1.02616	0.799229
6a4fcc9	-21.8219	2.41e-08
6a7ac8a	4.67492	0.232688
6acd673	NA	NA
6ade6ec	NA	NA
6af75c5	NA	NA
6b0a31e	5.66324	0.14771
6b63ebd	1.95104	0.62351
6b6f783	-7.30056	0.0620443
6b8fe19	NA	NA
6bf6aa7	NA	NA
6bfbaac	NA	NA
6c03246	NA	NA
6c33785	NA	NA
6c5f4f9	-1.08615	0.0201582
6c87d83	NA	NA
6c9eebe	NA	NA
6ca740b	6.32721	0.105622
6cc351b	NA	NA
6cd1faf	NA	NA
6cdd652	NA	NA
6d6f34f	NA	NA
6d8a1e9	4.40808	0.260698
6db6524	5.0299	0.12803
6dc5ecd	7.60254	3.7e-06
6de8fff	NA	NA
6e0fb65	3.53409	0.368456
6e3f32c	NA	NA
6e76097	-5.66122	0.149148
6eff155	0.98792	0.806718
6f3f68e	-4.77038	0.219145
6f89bb7	5.38879	0.168473
700aea0	2.53507	0.521233
7014b6c	NA	NA
701da47	NA	NA
701f295	NA	NA
70210a7	2.35116	0.552519
707da7f	NA	NA
70bc982	5.3243	0.143714
70d2043	NA	NA
71ea163	NA	NA
720e829	NA	NA
7245a56	2.35116	0.552519
728c1ce	NA	NA
72bb339	NA	NA
72d46a9	0.610197	0.871378
72e7042	-1.73794	1.59e-14
72f27ea	NA	NA
731b462	6.19714	0.113012
733be3e	NA	NA
733ff3c	NA	NA
73f9f40	5.96495	0.0387266
73ff6c2	NA	NA
74218fa	NA	NA
74a26e9	2.59604	0.22262
74a2c0e	NA	NA
74b0dfb	NA	NA
74b331c	NA	NA
75705f8	4.13829	0.287095
764a006	-2.13144	0.448589
765bb65	1.55399	0.400983
76ba8f0	-10.124	1.49e-16
7764c2a	NA	NA
77c728b	NA	NA
77df092	-5.07623	0.196846
77fa62a	4.1187	0.293641
78602ad	NA	NA
787996c	5.31663	0.174282
787cd23	-6.79863	0.0824506
78898a8	-9.79297	3.44e-15
78f3064	6.55667	0.00694329
793990a	NA	NA
794509b	4.1576	0.289057
79628f4	7.14777	0.0674417
79636a6	-1.87621	0.541626
797cccb	4.07514	0.298835
79a5346	NA	NA
79b3b6c	5.78619	0.139071
79d45c1	NA	NA
7a05dec	NA	NA
7a3d667	NA	NA
7a6d424	2.94962	0.454173
7a89eb8	5.47949	0.161381
7aaa500	1.00385	0.634571
7b21a59	0.723598	0.78796
7b5e8e3	NA	NA
7b63009	3.73107	0.342012
7b7ff57	NA	NA
7b85151	4.79185	0.206908
7b86299	-0.568071	0.301964
7b8d063	-5.17711	0.00726284
7bb1b59	NA	NA
7bdf4bd	NA	NA
7be8e90	NA	NA
7bef495	NA	NA
7c00579	1.96501	0.527933
7c0b904	NA	NA
7c1359a	NA	NA
7c72f90	NA	NA
7c759b3	NA	NA
7cc73e1	NA	NA
7cf4798	4.1426	0.286863
7cf6d72	NA	NA
7d88cb8	NA	NA
7d99f9a	4.55973	0.235733
7ddb617	NA	NA
7dffac4	NA	NA
7e0b3dd	5.59002	0.11325
7e20073	NA	NA
7e31639	NA	NA
7ef479f	NA	NA
7ef5484	1.57281	0.693782
7efbd88	NA	NA
7f4d65e	NA	NA
7fb2f57	-0.70377	0.849208
7ff3469	-2.51074	1.94e-62
8008b17	2.27242	0.566183
80156a4	-4.38492	0.266885
803ad5d	NA	NA
805e0e9	NA	NA
8087f80	-3.01744	0.452404
809fb59	6.5756	0.0925803
810d504	NA	NA
8135bee	NA	NA
8138d6a	NA	NA
8154c98	0.37015	0.0404438
81d0969	1.61277	0.686233
81f4a5b	3.68813	0.347669
82016ee	NA	NA
824d32c	NA	NA
82a8dad	NA	NA
82ecbef	NA	NA
82f7f4b	3.03007	0.441745
83a21aa	NA	NA
83a621e	0.98792	0.806718
83e948f	1.41584	0.672124
83f28b4	3.15764	0.422443
843da8c	6.75593	0.0027881
849115f	NA	NA
84bedb7	NA	NA
84d35a7	NA	NA
8545db3	-5.46437	0.164082
8562afa	2.69943	0.148407
8566ea1	-5.21374	0.18472
8623acb	NA	NA
862d957	NA	NA
8668ae6	NA	NA
867bce9	6.41278	0.100973
86ccd0a	3.30964	0.400106
86e375d	1.9878	0.616833
86e598e	NA	NA
86e6caf	0.040866	0.977804
872b134	4.1576	0.289057
875ed23	NA	NA
8794c44	-3.71535	0.349875
87a34da	NA	NA
87e4dd1	NA	NA
883d971	3.40865	0.385947
88b71e1	-0.901392	0.811538
88dd5d0	1.02616	0.799229
890b292	NA	NA
893ed8d	NA	NA
896075d	NA	NA
8a535d9	NA	NA
8a615ad	4.2008	0.284021
8a7e914	NA	NA
8a99025	NA	NA
8aa6349	NA	NA
8ad6671	1.53689	0.700589
8b49e37	1.07616	0.0499547
8b7f6e2	NA	NA
8b88a13	NA	NA
8befccc	-2.83437	4.84e-18
8bfa6f0	3.85581	0.325914
8c1d90b	-5.18582	0.187135
8c5b136	NA	NA
8cd3f03	NA	NA
8cf0682	NA	NA
8d455bc	NA	NA
8d4ae62	7.25283	0.0635021
8d6f159	2.75719	0.484685
8d844c2	NA	NA
8d888fb	NA	NA
8d9cf34	NA	NA
8deb66a	5.20112	0.18389
8df2b2e	-4.61876	1.83e-92
8e667cf	5.03591	0.198313
8eaa601	-5.45476	0.164838
8ef746e	NA	NA
8f10031	-6.21819	0.0847598
8f35150	4.2356	0.28001
8f523e1	3.89457	0.321015
8f6bd73	2.98773	0.448262
8f85a01	-0.96628	0.79564
8f86eee	NA	NA
8f9067c	1.02616	0.799229
902faf3	NA	NA
906ce51	6.52848	0.0949491
90968ed	NA	NA
909ad86	4.94185	0.206887
90ad71d	-2.75338	0.495229
915a587	4.88901	0.195264
91701a4	-8.97869	2.53e-10
917e1e7	NA	NA
91b56a8	5.87655	0.132976
91f232a	NA	NA
921ee9f	NA	NA
9252f4d	NA	NA
926cde2	-3.75407	0.344662
9299db7	NA	NA
92d58e1	NA	NA
92f1720	2.3097	0.559694
9305a9c	NA	NA
930e32c	NA	NA
932a5ed	5.92045	0.13009
932a606	7.49379	1.07e-05
932aef3	-4.38492	0.266885
932d94a	3.15764	0.422443
9336e5c	NA	NA
933eea4	NA	NA
935f337	NA	NA
93730b6	NA	NA
93a299b	4.0308	0.304184
93b3934	NA	NA
93b9137	1.02616	0.799229
93ba7e9	-4.70388	0.232647
93ca431	5.4402	0.164424
941b3d5	2.94962	0.454173
945184b	NA	NA
9463f8f	NA	NA
94d2011	NA	NA
9512f84	5.30957	0.174858
953941d	1.9878	0.616833
959ae19	-5.56168	0.156562
95cc9b9	NA	NA
95ff44b	-2.75338	0.495229
96cd67c	5.37463	0.169601
96e0833	NA	NA
9729cb0	3.26406	0.0426812
973a20a	NA	NA
9753a0a	NA	NA
9758a49	-7.15306	0.0675503
977298f	NA	NA
977f560	NA	NA
9787d60	NA	NA
978c57a	-4.5532	0.248402
97ef783	4.46497	0.247311
97f518f	NA	NA
97fd540	1.50089	0.265919
98161a4	2.1354	0.403156
98ec23a	NA	NA
98fa7c2	5.4139	0.166486
992ac5b	NA	NA
992f54a	NA	NA
9998f63	NA	NA
99a4c61	1.79942	0.561339
99be870	5.11864	0.19099
99deb3c	NA	NA
99ea2a0	NA	NA
99f1528	-8.31127	1.76e-06
9a09f2e	NA	NA
9a29b1f	-6.28056	0.108961
9a83204	NA	NA
9b22044	5.30957	0.174858
9b36596	-5.8564	0.135403
9b4957c	2.79509	0.478589
9b66b65	NA	NA
9b7faa9	2.74572	0.387931
9baa5b2	4.70343	0.229826
9bdfc6e	3.53409	0.368456
9c101ba	NA	NA
9c228e1	3.53409	0.368456
9c2a061	NA	NA
9c35a93	NA	NA
9c484b8	-7.56094	NA
9c54265	NA	NA
9c5cce7	NA	NA
9cb4c85	3.4899	0.37456
9cd3e58	-0.361616	0.849396
9ce1cf4	NA	NA
9cfade4	NA	NA
9d127ac	0.669673	0.77673
9d1efb2	NA	NA
9d41493	3.03007	0.441745
9d44a59	6.01217	0.035517
9d4ff12	4.73152	0.227033
9d83316	4.2008	0.284021
9daf8b4	1.53689	0.700589
9deb1d5	2.27242	0.566183
9df28ba	NA	NA
9e3286b	4.74986	0.211949
9e38db4	6.00691	0.12455
9e425ca	NA	NA
9ebd4d4	-0.243191	0.245132
9ec1898	NA	NA
9ef20ab	0.0737147	0.973975
9f0bfca	4.37998	0.263779
9f149ec	1.00986	0.0033777
9f218d4	NA	NA
9f3c8bd	3.83805	0.328176
9f95ce9	7.61666	3.59e-06
9f97c29	NA	NA
9fe1db8	NA	NA
9ffb42e	4.40808	0.260698
a008618	NA	NA
a022525	NA	NA
a0398bf	-0.297147	0.93608
a08940b	-4.70388	0.232647
a08a584	NA	NA
a0b84d1	0.686894	0.051444
a0bfbc7	NA	NA
a10c4fd	1.61277	0.686233
a187922	NA	NA
a1a4060	NA	NA
a229ff7	NA	NA
a2794c6	1.53689	0.700589
a285136	0.608477	0.0407968
a2ac1fa	NA	NA
a2b77a6	NA	NA
a2d59d7	0.320409	0.728958
a303906	1.02616	0.799229
a32ad25	-7.45871	0.0565608
a35f9d1	NA	NA
a36bf89	-4.56161	0.247504
a38fc63	NA	NA
a3974e4	NA	NA
a39c710	-0.0415688	0.976242
a3e33c6	NA	NA
a3f9adf	NA	NA
a3ffaf3	NA	NA
a4103a8	4.0308	0.304184
a413ed9	NA	NA
a43e85a	1.85623	0.428484
a450bd9	-3.71535	0.349875
a4597ad	NA	NA
a46a21a	0.683867	0.854611
a4812d2	NA	NA
a49aadb	5.35316	0.171322
a5309f3	1.61277	0.686233
a536cb7	NA	NA
a537d8b	-6.07048	0.0974945
a538200	6.51005	0.0083803
a59fdf8	-0.976117	0.796395
a5aa30d	NA	NA
a5aacd4	7.51636	8.79e-06
a5c85ab	3.83805	0.328176
a5cd244	5.03591	0.198313
a5e1c8b	NA	NA
a5e808e	4.341	0.268096
a60e740	NA	NA
a64885b	-0.199458	0.933539
a64abfc	NA	NA
a6770e8	NA	NA
a6d38b6	1.63364	0.621715
a6d919c	NA	NA
a715819	NA	NA
a75eac2	7.32867	5.4e-05
a77bb48	NA	NA
a7a20e1	NA	NA
a7ac9b1	2.3097	0.559694
a7baa09	-1.27007	0.735117
a7e7391	NA	NA
a80055e	NA	NA
a81ac40	-3.61413	0.363745
a81e0b2	3.11938	0.428179
a869b42	NA	NA
a87102a	NA	NA
a88904d	NA	NA
a8d0072	NA	NA
a900b02	-3.45563	0.320745
a919026	5.11693	0.19114
a9826ce	6.86744	0.00149922
a9a8c56	NA	NA
a9d21af	NA	NA
aa1038d	NA	NA
aa5b564	1.61277	0.686233
aa980be	7.2102	0.0650771
aaabda4	NA	NA
aad3bd8	-2.46847	0.543002
aae644e	-1.18675	0.00173298
ab08164	1.53689	0.700589
ab216ce	NA	NA
ab82627	3.73107	0.342012
ab91879	-5.66122	0.149148
abb8bbf	NA	NA
abc7c75	NA	NA
abc940a	NA	NA
ac0f205	NA	NA
ac1de58	NA	NA
ac3b9ae	5.20766	0.157636
ac423ae	NA	NA
ac58c2d	-6.1375	0.117374
ac8d21f	NA	NA
acc6343	1.0406	0.783267
ace2899	1.57281	0.693782
acedce5	3.61552	0.357373
ad07ff9	1.22361	0.720893
ad28fce	4.3096	0.271608
ad4cba5	0.333408	0.230845
ad4de4a	NA	NA
ad72cb5	1.02616	0.799229
ad967f6	2.83723	0.471862
adc3816	5.98707	0.037075
adc9e53	NA	NA
adf578f	6.61037	0.00565419
ae12b10	NA	NA
ae41220	2.63554	0.197222
ae4122e	4.35287	0.266776
ae57004	NA	NA
aea73c9	NA	NA
aec655d	5.32238	0.144042
af133a3	NA	NA
af56838	-0.730745	0.805051
af62728	3.15764	0.422443
af7aa0f	-10.0763	1.94e-16
af8f869	-4.0353	0.308322
afaa396	-21.9244	2.07e-08
afb4d71	NA	NA
b019dd5	NA	NA
b062628	-0.88422	0.178284
b07102e	2.27242	0.566183
b083a3d	NA	NA
b096e3a	NA	NA
b0a5e29	NA	NA
b0b7146	NA	NA
b0ccadf	4.06088	0.297711
b0df3e3	1.05032	0.745323
b0e0cf0	5.15469	0.114636
b11bb11	1.27937	0.244507
b11c0dd	1.35138	0.702125
b11d893	4.2356	0.28001
b13f43e	NA	NA
b1bb699	NA	NA
b1fdb03	NA	NA
b20c16d	NA	NA
b21f5f2	NA	NA
b254b0a	-0.203632	0.927802
b259299	4.8891	0.211812
b26015b	NA	NA
b28955d	-4.5532	0.248402
b293074	NA	NA
b2bb60f	NA	NA
b38423d	NA	NA
b3dc0db	7.75989	6.96e-07
b419379	4.67492	0.232688
b4385ce	6.65947	0.00461733
b5e1176	NA	NA
b5fd9ee	NA	NA
b60a0bd	2.5178	0.210799
b63195b	NA	NA
b673f99	4.2356	0.28001
b6bffdc	NA	NA
b6cb04e	1.88415	0.509952
b6d7f2e	4.91498	0.192135
b712f6d	-0.75979	0.00694706
b7371a5	NA	NA
b73f2bb	NA	NA
b77c458	NA	NA
b77ef53	NA	NA
b78bcd7	5.64875	0.148755
b792897	NA	NA
b7a8081	2.79509	0.478589
b7c902f	4.1183	0.293689
b7d6d55	NA	NA
b805f70	1.28643	0.482111
b8076f2	NA	NA
b874554	0.950708	0.666371
b8804d3	NA	NA
b887795	NA	NA
b8b2c51	5.51697	0.0785167
b8b6daf	NA	NA
b8c129e	NA	NA
b8c4ed0	0.0215321	0.970019
b8feff0	NA	NA
b90b951	NA	NA
b97fd79	3.35229	0.393968
b98971a	NA	NA
b9ab4d9	0.347644	0.91455
b9bab82	NA	NA
b9ce5e8	0.0233504	0.986369
b9e3d17	4.27064	0.27601
b9fc107	NA	NA
ba21b91	NA	NA
ba762af	NA	NA
ba7f6d8	NA	NA
ba8cd36	-3.39879	0.394395
baa8c23	NA	NA
baaa078	NA	NA
bad31ec	NA	NA
bae60b3	4.32922	0.263907
bb0ff6d	-6.45477	0.0993744
bb740c1	-0.332709	0.821893
bbe03e2	NA	NA
bc7fe3d	NA	NA
bc84c01	0.319886	0.695361
bc88ce1	0.701456	0.0225659
bc8e50a	-7.19914	0.00610798
bcaf1eb	1.90094	0.460966
bcb2186	NA	NA
bcde661	0.531886	0.551756
bd871e3	NA	NA
bdf8a26	NA	NA
be26544	NA	NA
be49ca5	-4.75428	0.227542
be80fe6	-8.42416	4.58e-07
be81597	4.03628	0.303518
be9592a	NA	NA
befc457	-1.9926	7.84e-09
bf0e047	2.35116	0.552519
bf6178a	4.78598	0.221686
bf62847	NA	NA
bf87c23	1.14857	0.601434
bfab0d2	NA	NA
bfb6f18	0.883013	0.80008
bfb77a4	-6.14665	0.116821
bffdb49	5.20112	0.18389
c005791	-0.203777	0.861808
c007b3a	NA	NA
c010701	2.83723	0.471862
c028010	2.02869	0.609442
c036e2d	NA	NA
c03d295	-0.586747	0.0845593
c04e3ba	-0.0428348	0.990863
c08552f	NA	NA
c08751a	NA	NA
c0c4153	NA	NA
c0f775f	-7.84176	0.000169285
c0f98f9	NA	NA
c1183eb	2.35116	0.552519
c13b496	NA	NA
c1427c7	NA	NA
c1591eb	NA	NA
c1a536f	6.28806	NA
c1a6598	0.196119	0.899204
c1a87f7	0.345024	0.516564
c1e27f3	3.20016	0.416122
c1fad29	NA	NA
c200cd3	3.03007	0.441745
c21857c	NA	NA
c2206a0	NA	NA
c222885	2.75719	0.484685
c2347d1	NA	NA
c23caaf	5.36448	0.139319
c2710bc	0.947922	0.268512
c274a9c	NA	NA
c29f670	NA	NA
c313546	1.61277	0.686233
c31e5f9	4.1576	0.289057
c335709	9.29682	2.21e-14
c397f68	NA	NA
c3ae888	1.87547	0.524826
c3c9e81	NA	NA
c3d9540	1.95104	0.62351
c3ef086	NA	NA
c3f0944	NA	NA
c3f8371	0.728229	0.632148
c415d56	-1.033	0.774872
c418526	6.17834	0.0240148
c4abc5d	NA	NA
c4b7cfa	NA	NA
c56f0a3	0.268441	0.94264
c57808e	NA	NA
c5a3b80	NA	NA
c5c35da	5.93571	0.129098
c5cacb0	NA	NA
c5cfd57	NA	NA
c5e8a66	3.64948	0.352812
c63399b	-6.21377	0.112827
c63ea34	NA	NA
c6627c9	NA	NA
c678a9d	NA	NA
c6ac251	0.915324	0.680797
c6bb690	-5.28477	0.178682
c6dd112	NA	NA
c6e109a	5.94182	0.128703
c710397	-4.38492	0.266885
c71087d	5.61359	0.110166
c763795	NA	NA
c7d69e8	NA	NA
c824241	-6.2318	0.111772
c83fd69	NA	NA
c84afb1	-4.07609	0.303274
c8872a0	NA	NA
c8a83d6	NA	NA
c8d41c4	-10.495	1.45e-17
c906143	NA	NA
c941455	-0.421823	0.663863
c9727f4	5.43129	0.131656
c97aadf	NA	NA
c99dac2	2.98773	0.448262
c9a3b23	NA	NA
c9b1f63	NA	NA
c9ddd3c	1.57281	0.693782
c9ee168	3.79504	0.333693
c9f9355	NA	NA
cab12c0	NA	NA
cab829a	NA	NA
cbcc48c	NA	NA
cbd932d	NA	NA
cc19950	NA	NA
cc1f18f	0.953577	0.813451
cc22c33	NA	NA
cc37c36	NA	NA
cc60312	5.23557	0.180985
cc6a453	3.40865	0.385947
cca0eab	6.66549	0.088193
ccb3b18	NA	NA
cd0db92	NA	NA
cd29572	NA	NA
cd57d9c	-4.70388	0.232647
cd5cbbf	0.532136	0.556414
cdbdfcf	NA	NA
cdc4daa	NA	NA
cdd5021	-6.92426	0.0768884
cdd6a3d	NA	NA
ce0dc0f	NA	NA
ce0e3f3	NA	NA
ce0fb39	NA	NA
ce6c165	NA	NA
cf3c91f	5.4471	0.0846797
cff0157	-6.41768	0.101357
d048f55	3.4899	0.37456
d08ab25	NA	NA
d0c6c1e	5.11864	0.19099
d11e55c	NA	NA
d12c6d0	NA	NA
d13a2e4	NA	NA
d1ab2d0	NA	NA
d1b8e08	NA	NA
d1c9bad	-0.379725	0.278362
d1f677a	NA	NA
d223f94	NA	NA
d22530b	NA	NA
d244882	NA	NA
d25df0f	NA	NA
d2639a2	-5.89853	0.13257
d29464d	NA	NA
d2d6f13	NA	NA
d2f3e96	2.08576	0.492869
d30a85b	5.03116	0.198739
d38c4a9	5.85818	0.134197
d3af8a6	-6.04975	0.122785
d3b690c	5.47949	0.161381
d3bc909	0.497189	0.699095
d3ce714	3.73107	0.342012
d3d6d72	NA	NA
d3de3cb	-7.03973	0.072051
d3f41ba	4.47219	0.253763
d412353	-2.46847	0.543002
d41ca4c	4.42329	0.259042
d43d0dd	-9.60433	2.22e-10
d44bbc7	NA	NA
d45cd51	8.08238	1.64e-08
d48e7d5	NA	NA
d4a3837	1.9878	0.616833
d4a761f	-1.00197	0.637881
d4ab91d	NA	NA
d4d3bc4	NA	NA
d4faa10	NA	NA
d518fd6	NA	NA
d56d8d0	NA	NA
d58b6cf	0.981399	0.762252
d590d8e	3.89457	0.321015
d5f15a0	-6.9436	0.0667373
d60acb5	NA	NA
d6121c6	NA	NA
d65257a	-4.36099	0.26959
d685ae8	-0.156973	0.966594
d6c3c65	NA	NA
d6d173f	NA	NA
d6d8f19	NA	NA
d6e15c3	NA	NA
d6f2f07	NA	NA
d711166	2.02869	0.609442
d7134ee	NA	NA
d72dec1	NA	NA
d75769f	6.09847	0.118886
d7650bf	NA	NA
d77709e	NA	NA
d79cccd	5.82052	0.136731
d7e285c	0.98792	0.806718
d825338	NA	NA
d829bee	1.00728	0.754385
d835cbc	NA	NA
d857537	NA	NA
d85cea9	NA	NA
d86c52b	-0.92819	0.791692
d87c7c3	NA	NA
d892d40	-0.148101	0.965629
d8acfd6	NA	NA
d8bddf3	NA	NA
d907ee7	-0.891699	0.717525
d916855	NA	NA
d93cb85	NA	NA
d9443ea	6.17744	NA
d99a0b2	1.81364	0.158036
da3ab2c	-5.95631	0.128761
da561d8	1.8067	0.622031
da7fbf8	NA	NA
da82fb3	-4.0353	0.308322
da95c30	NA	NA
daae369	5.58586	0.153354
dab113c	4.2356	0.28001
db2f227	NA	NA
db420ff	-6.9267	0.0767834
db5d506	NA	NA
db76f29	NA	NA
dbcb6ed	-0.193596	0.958735
dbdf2bc	NA	NA
dc16262	3.03007	0.441745
dc4d87c	NA	NA
dc5f9f6	3.73107	0.342012
dc7d405	NA	NA
dca660c	NA	NA
dcb0864	NA	NA
dcd2f97	NA	NA
dcece32	-1.25495	0.000288046
dcf5b9c	-6.50922	0.0965218
dd0049c	1.71526	0.410367
dd42aa1	-6.12903	0.117887
dd6b00d	NA	NA
dd8148d	4.99285	0.202205
ddeaa66	NA	NA
de19abe	NA	NA
de412b2	3.73107	0.342012
de5f2e9	1.30781	0.732875
de68791	NA	NA
de6afaa	NA	NA
de71934	NA	NA
de7af46	3.40865	0.385947
dec0dc5	NA	NA
dec8a81	NA	NA
deca879	NA	NA
dedff59	NA	NA
deff763	4.03628	0.303518
df17a50	NA	NA
df21ba3	NA	NA
df4d180	3.35229	0.393968
dfab59f	NA	NA
dfb18ed	NA	NA
dfcf629	0.930083	0.805311
e007cfa	-8.20176	6.21e-06
e01b551	5.35316	0.171322
e021104	NA	NA
e04265a	NA	NA
e043693	NA	NA
e044310	NA	NA
e08e343	6.12239	0.0275819
e09db92	NA	NA
e0c275a	2.19411	0.319535
e0d9086	-7.68483	0.0494299
e12ea62	NA	NA
e146cf2	NA	NA
e152b87	5.68077	0.146454
e15fded	6.54985	0.00729141
e160d44	NA	NA
e162437	NA	NA
e16d86b	1.32071	0.461312
e1a78fb	3.83805	0.328176
e1b8f0c	NA	NA
e1dad81	NA	NA
e1dd1fd	0.98792	0.806718
e1e1168	NA	NA
e20fe16	0.818117	NA
e21408a	2.02869	0.609442
e21478e	NA	NA
e23f578	NA	NA
e28c64e	-0.351634	0.925948
e29436b	3.30964	0.400106
e296bce	3.03007	0.441745
e3045d4	NA	NA
e320986	-7.63696	0.0508726
e3444b4	NA	NA
e35b606	-5.84179	0.136395
e39523b	NA	NA
e3b2bf5	-1.01087	0.789277
e3c728d	NA	NA
e3da38f	-1.22333	0.744063
e3e688a	5.22126	0.156053
e3f4e78	2.61457	0.507993
e402d69	NA	NA
e4435bc	NA	NA
e44a681	-3.39879	0.394395
e480bbd	2.27242	0.566183
e4b77e2	-0.38541	0.917803
e4e8cc7	NA	NA
e535a7c	-0.738042	0.829115
e53c919	2.94962	0.454173
e53fabd	1.61277	0.686233
e574d9c	NA	NA
e57c5df	NA	NA
e5b24c4	NA	NA
e5bb21e	3.85581	0.325914
e5c19d7	-6.09029	0.061608
e5fdcce	NA	NA
e6230a3	-6.39819	0.10241
e6430d7	NA	NA
e65827e	NA	NA
e680f44	-0.582232	0.71356
e69db51	-1.97568	NA
e6d2547	0.144237	0.848326
e75d201	NA	NA
e790eb4	4.70343	0.229826
e7adc52	-5.8564	0.135403
e7e68a0	NA	NA
e7eaa3e	-3.71535	0.349875
e818ce6	NA	NA
e84ea39	5.21921	0.156065
e89d0f4	NA	NA
e8bf78f	-2.75338	0.495229
e8c6e77	-8.46376	3.33e-07
e91370e	3.20016	0.416122
e920c3b	NA	NA
e921e54	NA	NA
e9638cd	NA	NA
e9b7057	0.977585	0.479102
e9c7a87	NA	NA
e9c8614	NA	NA
ea3457a	NA	NA
ea58a89	1.3593	0.243118
ea6f290	NA	NA
eaea375	-5.74905	0.142834
ebc5217	2.3097	0.559694
ebd1432	NA	NA
ebf0e4e	NA	NA
ec5d667	NA	NA
ecb3eab	3.15764	0.422443
ece3344	NA	NA
ece8133	NA	NA
ed1922e	NA	NA
ed53f47	NA	NA
ed65db1	NA	NA
ed676e9	NA	NA
ed89598	5.75922	0.140932
ed8e54c	NA	NA
edbfe03	NA	NA
edd98c7	NA	NA
ede684f	-4.96489	0.207091
ee104d7	4.49043	0.251814
ee29763	-5.07959	0.196543
ee3072c	0.36453	0.191633
ee54cdf	NA	NA
ee54ec5	-8.6489	6.57e-08
ee9d0f1	NA	NA
eeb4705	NA	NA
eef9e5a	1.67575	0.476906
ef0c792	1.49869	1.14e-10
ef0d54c	1.02616	0.799229
ef25ac9	NA	NA
ef4aba1	NA	NA
ef621dd	-2.75338	0.495229
ef69501	NA	NA
ef71003	NA	NA
ef8b418	NA	NA
ef91d3a	NA	NA
f001654	2.98773	0.448262
f00cd71	-4.75428	0.227542
f01cf88	4.6881	0.231362
f02457f	5.07557	0.194777
f0507c8	1.67553	0.456743
f096807	NA	NA
f0b1d9d	NA	NA
f0dbcf8	NA	NA
f17d9a8	NA	NA
f187d6c	2.27242	0.566183
f1b4bdb	NA	NA
f1cbd8a	NA	NA
f1ebdf3	NA	NA
f1f93da	NA	NA
f2826d9	-3.71535	0.349875
f2c91f9	NA	NA
f2d9c20	3.11938	0.428179
f2e1a6b	-0.207561	0.9236
f2fd9d7	0.397016	0.80668
f30cd94	4.37998	0.263779
f316a0c	NA	NA
f34b8c1	NA	NA
f351823	-4.0353	0.308322
f36c502	0.161656	0.633597
f38ee10	3.85581	0.325914
f3ed018	NA	NA
f41dc68	2.98773	0.448262
f42a31e	NA	NA
f48cbba	-2.21193	0.548921
f49a82e	NA	NA
f49d3d2	5.20112	0.18389
f49e037	0.98792	0.806718
f4acbb2	NA	NA
f4c8216	NA	NA
f4ecdee	5.27914	0.177358
f4f3498	1.53689	0.700589
f5394d9	NA	NA
f54b043	NA	NA
f5a1e2a	2.83019	0.126963
f61b13b	3.53409	0.368456
f62d0d5	2.3097	0.559694
f653e62	NA	NA
f68fb6f	NA	NA
f6edbcb	-0.512739	0.87842
f6ef60c	NA	NA
f7304bf	0.186409	0.890436
f75ca8d	NA	NA
f7a14eb	NA	NA
f7a6cf5	-7.8196	0.0455519
f7b4d00	NA	NA
f7cc3b8	NA	NA
f7f7ca9	NA	NA
f85631d	3.15764	0.422443
f8a0e62	NA	NA
f90ab13	0.97593	0.788776
f92f8b8	NA	NA
f966191	NA	NA
f96d4b3	NA	NA
f97c74e	NA	NA
f9a9b9a	-2.50376	6.31e-07
f9e2812	-5.33928	0.17415
fa8be29	NA	NA
fa9a466	4.1187	0.293641
fa9fa1c	NA	NA
fad11bb	NA	NA
fae88eb	1.89499	0.357784
fb3ba27	NA	NA
fb508f3	1.02616	0.799229
fba6cf8	NA	NA
fbbe6fc	NA	NA
fbefe6d	4.19667	0.2845
fc615f0	3.15764	0.422443
fc6622c	-10.257	3.63e-17
fc6aac1	NA	NA
fc7a50a	NA	NA
fca9ec5	0.566061	0.849238
fcb14ed	NA	NA
fcbea81	3.44713	0.380527
fcd80f0	NA	NA
fd1098c	1.09154	0.449976
fd26b38	NA	NA
fd4b743	NA	NA
fd6226c	4.25167	0.273747
fd64c70	NA	NA
fdad7a5	NA	NA
fdb989c	NA	NA
fdc1f82	1.9878	0.616833
fdcffb2	NA	NA
fdf022b	NA	NA
fe001dd	3.57266	0.36318
fe0371b	NA	NA
fe0ee07	7.58493	0.0522819
fe54226	6.6574	0.0885812
fe74fd7	1.92413	0.468442
fe9a8aa	4.6881	0.231362
ff4fe3c	NA	NA
ff5ef49	0.662077	0.0475242
ff91cec	-6.89408	0.0689488
fff27a4	NA	NA

## Sheet: Supplementary Data 3
The following table depicts the resulting statistical values from linear regression analysis of all ASVs that had at least six data points.
This data was then corrected using Benjamini-Hochberg correction to determine statistical significance for alphas of 0.1 and 0.05.
ASV	p	slope	R2	Benjamini-Hochberg adj alpha for alpha of 0.05	Is the value significant for the adjusted alpha?	Benjamini-Hochberg adj alpha for alpha of 0.1	Is the value significant for the adjusted alpha?
30970ef	1.04139e-07	-0.514409	0.947114	0.000135135	Yes	0.000135135	Yes
2c27161	2.64478e-07	-0.0573755	0.877995	0.00027027	Yes	0.00027027	Yes
befc457	3.55861e-07	-0.0284972	0.872349	0.000405405	Yes	0.000405405	Yes
8df2b2e	7.35958e-07	-0.0823541	0.857413	0.000540541	Yes	Su	Yes
7ff3469	1.91178e-06	-0.0392986	0.83514	0.000675676	Yes	0.000675676	Yes
32a841f	3.16079e-06	-0.228416	0.895819	0.000810811	Yes	0.000810811	Yes
8befccc	6.32413e-06	-0.038437	0.802342	0.000945946	Yes	0.000945946	Yes
174fb3c	2.79064e-05	-0.264645	0.955555	0.00108108	Yes	0.00108108	Yes
fc6622c	3.63233e-05	-0.359096	0.923993	0.00121622	Yes	0.00121622	Yes
3ce082d	7.33653e-05	-0.315024	0.907271	0.00135135	Yes	0.00135135	Yes
f9a9b9a	7.89442e-05	-0.0355524	0.710806	0.00148649	Yes	0.00148649	Yes
97fd540	8.01873e-05	0.0233341	0.739421	0.00162162	Yes	0.00162162	Yes
8b49e37	0.000159625	0.0247838	0.67867	0.00175676	Yes	0.00175676	Yes
a285136	0.000181639	0.0181485	0.672412	0.00189189	Yes	0.00189189	Yes
7b8d063	0.000266942	-0.0584691	0.715801	0.00202703	Yes	0.00202703	Yes
ea58a89	0.000442823	0.0206491	0.656364	0.00216216	Yes	0.00216216	Yes
9b7faa9	0.000462033	0.0329887	0.844346	0.0022973	Yes	0.0022973	Yes
d892d40	0.000560662	-0.0216347	0.792023	0.00243243	Yes	0.00243243	Yes
72e7042	0.000645211	-0.0220582	0.604536	0.00256757	Yes	0.00256757	Yes
26f173c	0.000647979	-0.25102	0.703733	0.0027027	Yes	0.0027027	Yes
5915294	0.00069953	0.0188234	0.630169	0.00283784	Yes	0.00283784	Yes
2abb85f	0.000933978	0.016639	0.810512	0.00297297	Yes	0.00297297	Yes
4aa2ad1	0.00114229	-0.0220577	0.59999	0.00310811	Yes	0.00310811	Yes
5ce2211	0.00122553	0.0233201	0.748483	0.00324324	Yes	0.00324324	Yes
99f1528	0.00123658	-0.139332	0.845074	0.00337838	Yes	0.00337838	Yes
c8d41c4	0.00143272	-0.172125	0.654749	0.00351351	Yes	0.00351351	Yes
bc88ce1	0.00149441	0.017684	0.552495	0.00364865	Yes	0.00364865	Yes
76ba8f0	0.00202157	-0.097322	0.631194	0.00378378	Yes	0.00378378	Yes
a900b02	0.00233422	-0.0353557	0.706153	0.00391892	Yes	0.00391892	Yes
4d4158f	0.00244308	-0.0162656	0.519182	0.00405405	Yes	0.00405405	Yes
68d5901	0.00300505	0.018275	0.504489	0.00418919	Yes	0.00418919	Yes
b805f70	0.00314031	0.0179504	0.530393	0.00432432	Yes	0.00432432	Yes
4457bfd	0.00314599	0.0137347	0.53026	0.00445946	Yes	0.00445946	Yes
e16d86b	0.00343552	0.0225754	0.632334	0.00459459	Yes	0.00459459	Yes
9729cb0	0.00349335	0.0247898	0.554656	0.00472973	Yes	0.00472973	Yes
9f149ec	0.00372855	0.0205484	0.488751	0.00486486	Yes	0.00486486	Yes
3ca883e	0.00392784	0.0212699	0.484887	0.005	Yes	0.005	Yes
c2710bc	0.00411602	0.0202359	0.481391	0.00513514	Yes	0.00513514	Yes
b3dc0db	0.00431695	0.0188314	0.830031	0.00527027	Yes	0.00527027	Yes
61f9480	0.00432876	-0.483911	0.894515	0.00540541	Yes	0.00540541	Yes
74a26e9	0.00641413	0.0208476	0.540872	0.00554054	No	0.0110811	Yes
e0c275a	0.0064459	0.0219828	0.871814	0.00567568	No	0.0113514	Yes
c418526	0.00657618	0.0162234	0.870556	0.00581081	No	0.0116216	Yes
da561d8	0.00711282	0.0152074	0.571451	0.00594595	No	0.0118919	Yes
d2f3e96	0.00744595	0.0181447	0.723337	0.00608108	No	0.0121622	Yes
6dc5ecd	0.00744814	0.0189709	0.664179	0.00621622	No	0.0124324	Yes
32a49a7	0.00777499	0.0326371	0.660241	0.00635135	No	0.0127027	Yes
d99a0b2	0.00837923	0.0211106	0.452574	0.00648649	No	0.012973	Yes
cd5cbbf	0.00881705	0.0151741	0.551801	0.00662162	No	0.0132432	Yes
195047e	0.00899081	0.0271538	0.476695	0.00675676	No	0.0135135	Yes
d58b6cf	0.00943187	0.0118951	0.770023	0.00689189	No	0.0137838	Yes
adc3816	0.00954293	0.0209265	0.700604	0.00702703	No	0.0140541	Yes
bcaf1eb	0.00979862	0.0190777	0.698081	0.00716216	No	0.0143243	Yes
aae644e	0.0103524	-0.0137261	0.408166	0.0072973	No	0.0145946	Yes
363fcb9	0.0104404	-0.0573132	0.760873	0.00743243	No	0.0148649	Yes
3fdb30b	0.0107228	-0.021381	0.405211	0.00756757	No	0.0151351	Yes
ee3072c	0.0107617	0.0114575	0.404905	0.0077027	No	0.0154054	Yes
bc84c01	0.0115624	0.0161428	0.398831	0.00783784	No	0.0156757	Yes
6b0a31e	0.0121386	0.0168177	0.565309	0.00797297	No	0.0159459	Yes
1e9a3e8	0.0126081	0.0234338	0.391435	0.00810811	No	0.0162162	Yes
78f3064	0.0128205	0.00992548	0.904904	0.00824324	No	0.0164865	Yes
d4a761f	0.0131637	-0.0140023	0.557003	0.00837838	No	0.0167568	Yes
45f2429	0.0137087	0.011927	0.972771	0.00851351	No	0.017027	Yes
524dceb	0.0147801	-0.0224016	0.544891	0.00864865	No	0.0172973	Yes
a538200	0.0148897	0.0127744	0.595242	0.00878378	No	0.0175676	Yes
dfcf629	0.0149516	0.0204299	0.725685	0.00891892	No	0.0178378	Yes
380dbaf	0.0152758	0.0137636	0.399666	0.00905405	No	0.0181081	Yes
a0b84d1	0.0156982	0.0159088	0.37238	0.00918919	No	0.0183784	Yes
5accc17	0.0160616	0.0131813	0.370363	0.00932432	No	0.0186486	Yes
2a4426d	0.0164704	-0.017995	0.420747	0.00945946	No	0.0189189	Yes
8154c98	0.0166516	0.0104286	0.367174	0.00959459	No	0.0191892	Yes
2d26557	0.0174766	0.0336205	0.708927	0.00972973	No	0.0194595	Yes
59487ce	0.017767	-0.0293249	0.445204	0.00986486	No	0.0197297	Yes
1e4d874	0.0179298	0.0289479	0.789576	0.01	No	0.02	Yes
f5a1e2a	0.0210528	0.0224314	0.506081	0.0101351	No	0.0202703	No
a9826ce	0.021312	0.0196442	0.554735	0.0102703	No	0.0205405	No
8d4ae62	0.0224514	0.0198804	0.680022	0.0104054	No	0.0208108	No
66d05a4	0.0249322	0.0159736	0.667161	0.0105405	No	0.0210811	No
7b85151	0.025542	0.0176677	0.66413	0.0106757	No	0.0213514	No
d3bc909	0.0258489	0.0124315	0.327297	0.0108108	No	0.0216216	No
236246c	0.0264213	0.0164357	0.528783	0.0109459	No	0.0218919	No
9d44a59	0.027259	0.0196515	0.655841	0.0110811	No	0.0221622	No
a6d38b6	0.0279999	0.0194138	0.739723	0.0112162	No	0.0224324	No
ef0c792	0.0291593	0.0239834	0.316052	0.0113514	No	0.0227027	No
ad4cba5	0.0318497	0.0104145	0.307733	0.0114865	No	0.022973	No
0fa9b44	0.0330435	-0.0155689	0.500401	0.0116216	No	0.0232432	No
e9b7057	0.033603	0.0137962	0.324072	0.0117568	No	0.0235135	No
120189f	0.0358136	0.0157985	0.403198	0.0118919	No	0.0237838	No
11750de	0.036379	0.0139	0.48776	0.012027	No	0.0240541	No
fe0ee07	0.0369284	0.0229308	0.703417	0.0121622	No	0.0243243	No
1b754ab	0.0369744	-0.0303715	0.438486	0.0122973	No	0.0245946	No
2800684	0.0376674	-0.0198493	0.540596	0.0124324	No	0.0248649	No
7c00579	0.0384703	0.0153545	0.394639	0.0125676	No	0.0251351	No
b11c0dd	0.0396493	0.0132247	0.358594	0.0127027	No	0.0254054	No
33e1b1f	0.0409912	0.0184606	0.283571	0.0128378	No	0.0256757	No
d45cd51	0.0422904	0.0087289	0.351211	0.012973	No	0.0259459	No
b11bb11	0.0428384	0.0148285	0.322677	0.0131081	No	0.0262162	No
4002f05	0.0436074	0.0117853	0.297619	0.0132432	No	0.0264865	No
dcece32	0.0445683	-0.0119424	0.27544	0.0133784	No	0.0267568	No
8562afa	0.0471576	0.0142471	0.369773	0.0135135	No	0.027027	No
1fb6ab5	0.0474731	0.0149432	0.269267	0.0136486	No	0.0272973	No
c1a87f7	0.0479966	0.00979895	0.268191	0.0137838	No	0.0275676	No
59315c7	0.0494513	-0.0267771	0.333051	0.0139189	No	0.0278378	No
296e3eb	0.053434	0.0135102	0.257618	0.0140541	No	0.0281081	No
bcde661	0.0537205	0.0122839	0.257089	0.0141892	No	0.0283784	No
b874554	0.0549931	-0.0085129	0.295183	0.0143243	No	0.0286486	No
9e38db4	0.0558757	0.0181747	0.754911	0.0144595	No	0.0289189	No
59d9c9e	0.0585223	0.0103372	0.288227	0.0145946	No	0.0291892	No
b60a0bd	0.0590842	0.0164866	0.419972	0.0147297	No	0.0294595	No
55dd3e5	0.0598654	-0.121652	0.628773	0.0148649	No	0.0297297	No
2251db6	0.0604118	-0.00772616	0.284657	0.015	No	0.03	No
ff5ef49	0.0604867	0.0135432	0.263473	0.0151351	No	0.0302703	No
91b56a8	0.0628052	0.0104599	0.620519	0.0152703	No	0.0305405	No
78898a8	0.0631786	-0.145628	0.619488	0.0154054	No	0.0308108	No
bf87c23	0.0635641	0.018833	0.27892	0.0155405	No	0.0310811	No
579d8c5	0.0636104	0.0465739	0.618299	0.0156757	No	0.0313514	No
55d2946	0.0658742	-0.00924479	0.236756	0.0158108	No	0.0316216	No
07a0641	0.066123	-0.0136173	0.455961	0.0159459	No	0.0318919	No
dd0049c	0.0687714	0.00776876	0.321765	0.0160811	No	0.0321622	No
b4385ce	0.0692689	0.0142119	0.448442	0.0162162	No	0.0324324	No
fd1098c	0.0694664	0.0112393	0.248744	0.0163514	No	0.0327027	No
e01b551	0.0731906	0.0206813	0.858976	0.0164865	No	0.032973	No
3899b8e	0.0744028	0.0118156	0.436718	0.0166216	No	0.0332432	No
af7aa0f	0.074815	-0.0855915	0.283353	0.0167568	No	0.0335135	No
36dc5ea	0.0753583	0.0110526	0.282465	0.0168919	No	0.0337838	No
eef9e5a	0.077113	0.0104107	0.256889	0.017027	No	0.0340541	No
98161a4	0.07796	0.0138616	0.278291	0.0171622	No	0.0343243	No
5cf37e8	0.0779761	-0.00959475	0.219738	0.0172973	No	0.0345946	No
5225104	0.0792614	-0.0264257	0.695259	0.0174324	No	0.0348649	No
e5c19d7	0.0818537	-0.10309	0.571976	0.0175676	No	0.0351351	No
932a606	0.0820249	0.0158487	0.370341	0.0177027	No	0.0354054	No
99a4c61	0.0922205	0.0137286	0.313684	0.0178378	No	0.0356757	No
205e900	0.0945071	0.00837312	0.200146	0.017973	No	0.0359459	No
ef71003	0.094765	0.113723	0.542938	0.0181081	No	0.0362162	No
5ebb75f	0.0951087	0.0149426	0.457733	0.0182432	No	0.0364865	No
f6edbcb	0.0959172	-0.0130227	0.345648	0.0183784	No	0.0367568	No
e535a7c	0.096212	0.0143968	0.539843	0.0185135	No	0.037027	No
62a31f4	0.0981003	0.0205251	0.652716	0.0186486	No	0.0372973	No
5e72ba9	0.0999172	0.00888624	0.209397	0.0187838	No	0.0375676	No
f0507c8	0.101561	0.00960512	0.22491	0.0189189	No	0.0378378	No
5db7130	0.103012	0.0186118	0.334178	0.0190541	No	0.0381081	No
fae88eb	0.106748	0.0122578	0.239032	0.0191892	No	0.0383784	No
cff0157	0.106824	0.0621073	0.797763	0.0193243	No	0.0386486	No
1d406c5	0.109245	0.0119115	0.324642	0.0194595	No	0.0389189	No
471e60f	0.11303	0.0321962	0.424209	0.0195946	No	0.0391892	No
e20fe16	0.114157	-0.00913132	0.211165	0.0197297	No	0.0394595	No
9a29b1f	0.116745	0.0673965	0.614218	0.0198649	No	0.0397297	No
17a1d33	0.120822	0.00969246	0.174903	0.02	No	0.04	No
1e35c83	0.122488	0.0168969	0.305837	0.0201351	No	0.0402703	No
189dfec	0.122637	0.030651	0.963348	0.0202703	No	0.0405405	No
355393e	0.122954	-0.0210754	0.602069	0.0204054	No	0.0408108	No
002b199	0.123798	0.00783214	0.347901	0.0205405	No	0.0410811	No
b78bcd7	0.126197	0.0147493	0.595844	0.0206757	No	0.0413514	No
a2d59d7	0.12864	0.0102348	0.168436	0.0208108	No	0.0416216	No
247c093	0.128825	0.0106645	0.181467	0.0209459	No	0.0418919	No
c415d56	0.13087	0.00901985	0.261486	0.0210811	No	0.0421622	No
6ca740b	0.132075	0.00933371	0.335981	0.0212162	No	0.0424324	No
f2fd9d7	0.133059	0.00979744	0.21097	0.0213514	No	0.0427027	No
b0e0cf0	0.154767	0.00572455	0.266529	0.0214865	No	0.042973	No
f01cf88	0.155838	0.0191266	0.712609	0.0216216	No	0.0432432	No
a43e85a	0.159179	0.00952953	0.231494	0.0217568	No	0.0435135	No
e15fded	0.160205	0.0117043	0.26064	0.0218919	No	0.0437838	No
88b71e1	0.160282	-0.0192709	0.299581	0.022027	No	0.0440541	No
a7baa09	0.164226	-0.0171115	0.528215	0.0221622	No	0.0443243	No
e7adc52	0.169484	-0.063184	0.689758	0.0222973	No	0.0445946	No
42cc0f3	0.169607	0.00846768	0.139909	0.0224324	No	0.0448649	No
c0f775f	0.171869	-0.041563	0.178024	0.0225676	No	0.0451351	No
10afda2	0.177117	-0.242828	0.400972	0.0227027	No	0.0454054	No
e08e343	0.178698	0.0115936	0.504722	0.0228378	No	0.0456757	No
d5f15a0	0.185473	0.0349213	0.185924	0.022973	No	0.0459459	No
bc8e50a	0.189609	-0.0529138	0.383802	0.0231081	No	0.0462162	No
6165be2	0.1933	-0.0272044	0.311038	0.0232432	No	0.0464865	No
e152b87	0.193664	0.0124505	0.263063	0.0233784	No	0.0467568	No
765bb65	0.193793	0.00666892	0.20098	0.0235135	No	0.047027	No
7fb2f57	0.19934	0.0134695	0.196583	0.0236486	No	0.0472973	No
2d16d00	0.200394	0.00935955	0.256387	0.0237838	No	0.0475676	No
350bdea	0.202906	0.0141874	0.19382	0.0239189	No	0.0478378	No
be80fe6	0.205079	-0.0319757	0.192159	0.0240541	No	0.0481081	No
3156c4a	0.205897	0.00578016	0.217346	0.0241892	No	0.0483784	No
cca0eab	0.207496	0.0188319	0.360631	0.0243243	No	0.0486486	No
55171d6	0.208136	0.0102574	0.153312	0.0244595	No	0.0489189	No
4c687e9	0.210442	-0.0126876	0.623402	0.0245946	No	0.0491892	No
97ef783	0.212756	0.0117943	0.354107	0.0247297	No	0.0494595	No
764a006	0.21828	-0.0201004	0.18243	0.0248649	No	0.0497297	No
3be844d	0.219427	-0.010576	0.282614	0.025	No	0.05	No
9f95ce9	0.219943	0.00892352	0.181247	0.0251351	No	0.0502703	No
26005df	0.221254	0.00554505	0.112685	0.0252703	No	0.0505405	No
26dbf58	0.221928	0.00762112	0.112376	0.0254054	No	0.0508108	No
79628f4	0.22245	0.00753225	0.23586	0.0255405	No	0.0510811	No
2101038	0.225318	0.00691487	0.110837	0.0256757	No	0.0513514	No
610129a	0.227244	0.0116457	0.129448	0.0258108	No	0.0516216	No
9d127ac	0.22846	-0.0049589	0.230594	0.0259459	No	0.0518919	No
9c228e1	0.229033	-0.00928873	0.59439	0.0260811	No	0.0521622	No
408f337	0.230064	-0.0199	0.198008	0.0262162	No	0.0524324	No
83e948f	0.230337	0.00914477	0.174045	0.0263514	No	0.0527027	No
4b1ef20	0.237334	-0.00691985	0.136438	0.0264865	No	0.052973	No
1b057b5	0.239142	0.00789235	0.104813	0.0266216	No	0.0532432	No
1740550	0.250047	0.00813248	0.129765	0.0267568	No	0.0535135	No
e3e688a	0.2502	-0.0116282	0.183364	0.0268919	No	0.0537838	No
c005791	0.250809	0.00663904	0.10002	0.027027	No	0.0540541	No
a59fdf8	0.25677	-0.0113257	0.303994	0.0271622	No	0.0543243	No
00c9052	0.258495	-0.0106844	0.177673	0.0272973	No	0.0545946	No
7b86299	0.260831	-0.00621213	0.0960967	0.0274324	No	0.0548649	No
a5aacd4	0.266984	0.0135563	0.293381	0.0275676	No	0.0551351	No
915a587	0.269164	0.00539382	0.235903	0.0277027	No	0.0554054	No
aa980be	0.27287	0.02149	0.528718	0.0278378	No	0.0556757	No
5302e53	0.281016	0.00856672	0.16312	0.027973	No	0.0559459	No
c941455	0.28427	-0.00737372	0.087552	0.0281081	No	0.0562162	No
39530a9	0.284486	0.0269674	0.813251	0.0282432	No	0.0564865	No
e680f44	0.286282	0.00665903	0.112601	0.0283784	No	0.0567568	No
51d0676	0.293263	0.00645198	0.0997081	0.0285135	No	0.057027	No
de5f2e9	0.293442	0.0202805	0.180923	0.0286486	No	0.0572973	No
c3f8371	0.300261	0.00882913	0.106617	0.0287838	No	0.0575676	No
b712f6d	0.300716	-0.00595021	0.0820285	0.0289189	No	0.0578378	No
8f85a01	0.301268	0.0151082	0.209857	0.0290541	No	0.0581081	No
5b5fc41	0.303129	-0.0689149	0.208431	0.0291892	No	0.0583784	No
ae41220	0.304661	0.0119215	0.0953415	0.0293243	No	0.0586486	No
4e1f240	0.307886	0.00642687	0.129093	0.0294595	No	0.0589189	No
5b5b960	0.309864	0.00638172	0.0791076	0.0295946	No	0.0591892	No
6db6524	0.31104	0.00641931	0.169378	0.0297297	No	0.0594595	No
5157a9b	0.314046	0.00468257	0.0778066	0.0298649	No	0.0597297	No
86e6caf	0.316644	-0.00840007	0.0834027	0.03	No	0.06	No
f36c502	0.317811	0.00626927	0.0766529	0.0301351	No	0.0602703	No
af56838	0.318985	-0.0129061	0.24429	0.0302703	No	0.0605405	No
d9443ea	0.322434	0.00617864	0.241298	0.0304054	No	0.0608108	No
b0df3e3	0.326769	0.00779359	0.159632	0.0305405	No	0.0610811	No
0001d12	0.332413	0.00543642	0.0723301	0.0306757	No	0.0613514	No
24bf5fd	0.335735	0.00720589	0.0927767	0.0308108	No	0.0616216	No
b062628	0.338345	-0.00787282	0.07064	0.0309459	No	0.0618919	No
50f6334	0.338463	0.0167722	0.182925	0.0310811	No	0.0621622	No
73ff6c2	0.339852	-0.148784	0.74108	0.0312162	No	0.0624324	No
b8b2c51	0.351856	0.0163677	0.216951	0.0313514	No	0.0627027	No
3fd6d5a	0.358552	-0.0043869	0.0651488	0.0314865	No	0.062973	No
f1b4bdb	0.359639	0.0456187	0.410063	0.0316216	No	0.0632432	No
b254b0a	0.361376	0.00487831	0.104855	0.0317568	No	0.0635135	No
4970f71	0.371809	0.0202673	0.201564	0.0318919	No	0.0637838	No
fe74fd7	0.372978	0.0109941	0.133745	0.032027	No	0.0640541	No
3da7ac3	0.389807	-0.00540768	0.107174	0.0321622	No	0.0643243	No
bb740c1	0.391502	-0.0052042	0.061784	0.0322973	No	0.0645946	No
65b1fe8	0.392341	-0.0106234	0.186603	0.0324324	No	0.0648649	No
843da8c	0.392494	0.00379446	0.0926504	0.0325676	No	0.0651351	No
5684f22	0.414482	0.0956992	0.342832	0.0327027	No	0.0654054	No
6c5f4f9	0.420407	-0.00590072	0.050561	0.0328378	No	0.0656757	No
229c348	0.4246	-0.00446367	0.0496782	0.032973	No	0.0659459	No
fba6cf8	0.426921	0.0437001	0.328419	0.0331081	No	0.0662162	No
3ebf82f	0.428546	-0.00720836	0.0799676	0.0332432	No	0.0664865	No
9ef20ab	0.428628	0.00730391	0.0709176	0.0333784	No	0.0667568	No
c71087d	0.433599	0.00254341	0.10501	0.0335135	No	0.067027	No
fbefe6d	0.442718	0.0102516	0.589494	0.0336486	No	0.0672973	No
c6ac251	0.446953	0.00598343	0.0848533	0.0337838	No	0.0675676	No
10e4e54	0.451677	0.00660592	0.147837	0.0339189	No	0.0678378	No
79636a6	0.455938	-0.00801978	0.0567415	0.0340541	No	0.0681081	No
932d94a	0.456667	0.0131164	0.194949	0.0341892	No	0.0683784	No
b0ccadf	0.456996	0.0246213	0.567345	0.0343243	No	0.0686486	No
e007cfa	0.457233	-0.023261	0.0708605	0.0344595	No	0.0689189	No
25e0dda	0.457389	0.010634	0.144428	0.0345946	No	0.0691892	No
55e086e	0.458206	-0.00414856	0.0705658	0.0347297	No	0.0694595	No
978c57a	0.459956	-0.0555934	0.113503	0.0348649	No	0.0697297	No
22532d0	0.462453	0.00559278	0.0692895	0.035	No	0.07	No
a64885b	0.463396	0.00644583	0.0791297	0.0351351	No	0.0702703	No
d829bee	0.46414	0.0065245	0.0687871	0.0352703	No	0.0705405	No
0ed82be	0.466838	-0.00619484	0.0913597	0.0354054	No	0.0708108	No
ff91cec	0.471159	-0.0207839	0.136425	0.0355405	No	0.0710811	No
b6cb04e	0.49411	0.00744039	0.0602897	0.0356757	No	0.0713514	No
693a16e	0.499726	-0.00498816	0.0520795	0.0358108	No	0.0716216	No
40d81e0	0.501489	-0.00371722	0.119832	0.0359459	No	0.0718919	No
926cde2	0.512889	0.0258693	0.154399	0.0360811	No	0.0721622	No
38c042a	0.521605	0.0118124	0.228862	0.0362162	No	0.0724324	No
4b3e872	0.523324	0.0093103	0.463395	0.0363514	No	0.0727027	No
1763dbd	0.524467	-0.00373473	0.0345766	0.0364865	No	0.072973	No
d907ee7	0.536434	-0.00507651	0.0668342	0.0366216	No	0.0732432	No
c03d295	0.540887	0.00292659	0.0294429	0.0367568	No	0.0735135	No
a5cd244	0.549076	0.00354731	0.0964752	0.0368919	No	0.0737838	No
daae369	0.55334	0.0152964	0.199505	0.037027	No	0.0740541	No
30226b9	0.560851	0.00280689	0.0505451	0.0371622	No	0.0743243	No
0a610e7	0.563303	0.00573145	0.0344969	0.0372973	No	0.0745946	No
867bce9	0.563551	0.00312808	0.0434005	0.0374324	No	0.0748649	No
d86c52b	0.566053	0.00777432	0.0888821	0.0375676	No	0.0751351	No
adf578f	0.571448	0.00369248	0.0563215	0.0377027	No	0.0754054	No
7b21a59	0.57403	0.0046136	0.0473016	0.0378378	No	0.0756757	No
d1c9bad	0.574458	-0.00303658	0.0248853	0.037973	No	0.0759459	No
b9ab4d9	0.581135	-0.00305405	0.0351132	0.0381081	No	0.0762162	No
67e1578	0.586903	0.00494256	0.0520331	0.0382432	No	0.0764865	No
49b2b38	0.587715	-0.0168632	0.0518135	0.0383784	No	0.0767568	No
f2e1a6b	0.591543	0.00477933	0.0375756	0.0385135	No	0.077027	No
91701a4	0.593346	-0.0154173	0.0372181	0.0386486	No	0.0772973	No
65a80c5	0.595395	0.00961233	0.076622	0.0387838	No	0.0775676	No
0f9701e	0.60099	0.0072792	0.0483032	0.0389189	No	0.0778378	No
c6e109a	0.601163	0.0111232	0.0482586	0.0390541	No	0.0781081	No
e6d2547	0.604123	0.00369461	0.0230813	0.0391892	No	0.0783784	No
227b7a4	0.608819	-0.00676021	0.0561816	0.0393243	No	0.0786486	No
5770e45	0.614948	0.00417622	0.0330972	0.0394595	No	0.0789189	No
a46a21a	0.615457	0.0044397	0.0330036	0.0395946	No	0.0791892	No
219ff31	0.624053	0.034078	0.0656585	0.0397297	No	0.0794595	No
f90ab13	0.63055	0.00419876	0.0240198	0.0398649	No	0.0797297	No
c5c35da	0.632064	0.00668864	0.0859866	0.04	No	0.08	No
7117984	0.632916	0.00409974	0.0214663	0.0401351	No	0.0802703	No
2672ab7	0.637147	-0.00365116	0.019142	0.0402703	No	0.0805405	No
d79cccd	0.649106	-0.00843339	0.0446835	0.0404054	No	0.0808108	No
1a4bcd4	0.651865	0.0455544	0.0767339	0.0405405	No	0.0810811	No
f48cbba	0.657633	-0.0124139	0.020433	0.0406757	No	0.0813514	No
3918346	0.663472	0.0160086	0.0521297	0.0408108	No	0.0816216	No
9c484b8	0.672791	-0.0249573	0.0491844	0.0409459	No	0.0818919	No
797cccb	0.674542	0.00540712	0.0486414	0.0410811	No	0.0821622	No
1ba88e4	0.683817	-0.00444786	0.0251179	0.0412162	No	0.0824324	No
25ba565	0.684336	0.00455762	0.0456658	0.0413514	No	0.0827027	No
66e73b1	0.684465	0.0032442	0.0155865	0.0414865	No	0.082973	No
ed89598	0.692163	0.00577646	0.0433617	0.0416216	No	0.0832432	No
117c1d4	0.693029	0.0117331	0.0593035	0.0417568	No	0.0835135	No
14bc416	0.696036	0.00263042	0.0200988	0.0418919	No	0.0837838	No
3fde942	0.697452	-0.00518519	0.0418413	0.042027	No	0.0840541	No
5d05a25	0.709434	-0.00363401	0.024824	0.0421622	No	0.0843243	No
e69db51	0.712118	0.00462904	0.0128698	0.0422973	No	0.0845946	No
e8c6e77	0.712575	-0.0112518	0.0141643	0.0424324	No	0.0848649	No
731b462	0.714718	-0.00129637	0.187725	0.0425676	No	0.0851351	No
03f4a08	0.715668	0.00238149	0.0368298	0.0427027	No	0.0854054	No
bfb6f18	0.720198	-0.00343271	0.049099	0.0428378	No	0.0856757	No
7e0b3dd	0.720649	0.00369446	0.0278439	0.042973	No	0.0859459	No
d75769f	0.723809	0.00256507	0.0271998	0.0431081	No	0.0862162	No
f7304bf	0.727633	0.00466508	0.0217217	0.0432432	No	0.0864865	No
ad07ff9	0.734714	0.0025911	0.0174581	0.0433784	No	0.0867568	No
d48e7d5	0.734999	0.0157937	0.0702257	0.0435135	No	0.087027	No
677d762	0.74491	-0.0104391	0.0406926	0.0436486	No	0.0872973	No
17b8843	0.749147	-0.00238206	0.0285069	0.0437838	No	0.0875676	No
04369b8	0.757094	0.00220622	0.0590033	0.0439189	No	0.0878378	No
16ae0d7	0.763675	0.00198933	0.0348568	0.0440541	No	0.0881081	No
a75eac2	0.764541	-0.00228788	0.0104806	0.0441892	No	0.0883784	No
446bf77	0.76617	-0.0229907	0.0546767	0.0443243	No	0.0886486	No
b8c4ed0	0.766413	0.00181898	0.00702945	0.0444595	No	0.0889189	No
e3da38f	0.768197	0.00464196	0.0101499	0.0445946	No	0.0891892	No
9ebd4d4	0.771833	0.00117042	0.00669891	0.0447297	No	0.0894595	No
2f3f44f	0.776492	-0.00350259	0.02254	0.0448649	No	0.0897297	No
a0398bf	0.791168	0.00210952	0.0126154	0.045	No	0.09	No
f4ecdee	0.798226	-0.00231754	0.0143306	0.0451351	No	0.0902703	No
c04e3ba	0.805882	0.00238348	0.0132493	0.0452703	No	0.0905405	No
aec655d	0.825106	0.00159543	0.0107279	0.0454054	No	0.0908108	No
1821736	0.845175	0.0204872	0.0239709	0.0455405	No	0.0910811	No
953941d	0.846744	-0.00381424	0.0145589	0.0456757	No	0.0913514	No
c56f0a3	0.865252	0.0010815	0.00520057	0.0458108	No	0.0916216	No
29a8fac	0.868985	0.001328	0.0028559	0.0459459	No	0.0918919	No
c3ae888	0.870403	-0.0021834	0.00353476	0.0460811	No	0.0921622	No
2a9138b	0.875325	-0.00168492	0.00444766	0.0462162	No	0.0924324	No
62c660f	0.881293	0.00117538	0.00234133	0.0463514	No	0.0927027	No
73f9f40	0.88268	-0.000474796	0.00393571	0.0464865	No	0.092973	No
fe54226	0.889634	0.00230392	0.0042444	0.0466216	No	0.0932432	No
a39c710	0.902719	-0.0013108	0.00175301	0.0467568	No	0.0935135	No
9cd3e58	0.903072	0.00102122	0.00155774	0.0468919	No	0.0937838	No
050a600	0.905127	-0.000886638	0.00313291	0.047027	No	0.0940541	No
7aaa500	0.906536	0.000786919	0.00161765	0.0471622	No	0.0943243	No
668625e	0.929311	0.00139166	0.00499699	0.0472973	No	0.0945946	No
4c854db	0.930073	0.000483233	0.000668757	0.0474324	No	0.0948649	No
e28c64e	0.932192	0.000798837	0.00159792	0.0475676	No	0.0951351	No
9758a49	0.93326	-0.00285141	0.00154792	0.0477027	No	0.0954054	No
0b354fe	0.936194	-0.000647528	0.00067344	0.0478378	No	0.0956757	No
66db13f	0.944013	0.000791912	0.000756229	0.047973	No	0.0959459	No
b9ce5e8	0.946059	0.000448229	0.000435353	0.0481081	No	0.0962162	No
ac3b9ae	0.947049	-0.000903486	0.000973818	0.0482432	No	0.0964865	No
2bcb165	0.950452	-0.00066652	0.00109193	0.0483784	No	0.0967568	No
153c2c6	0.954651	0.000443587	0.000280896	0.0485135	No	0.097027	No
fdad7a5	0.96344	0.00706986	0.00133662	0.0486486	No	0.0972973	No
c1a6598	0.967047	-0.000310139	0.000148262	0.0487838	No	0.0975676	No
d685ae8	0.967839	-0.000527134	0.000249335	0.0489189	No	0.0978378	No
475466b	0.970083	0.000326903	0.000552196	0.0490541	No	0.0981081	No
549af87	0.972418	0.000254805	0.000140392	0.0491892	No	0.0983784	No
7d99f9a	0.975755	-0.000727043	0.00144972	0.0493243	No	0.0986486	No
7cf4798	0.985236	0.000264038	9.68907e-05	0.0494595	No	0.0989189	No
4cdfd06	0.992468	0.000195447	1.61387e-05	0.0495946	No	0.0991892	No
d711166	0.992805	8.01682e-05	3.19312e-05	0.0497297	No	0.0994595	No
03c29de	0.996886	2.88142e-05	3.36397e-06	0.0498649	No	0.0997297	No
5be5839	0.999372	-7.87298e-06	8.24088e-08	0.05	No	0.1	No

## Sheet: Supplementary Data 4
Treatment	Chao1	Shannon Diversity
5.1	277	6.14006
5.2	160	5.34352
5.3	225	5.64533
10.1	283	6.62368
10.2	272	6.55097
10.3	406	7.21343
15.1	401	7.10515
15.2	448	7.79754
15.3	309	7.39005
20.1	420	7.65357
20.2	274	7.11143
20.3	438	7.60873
60.1	383	7.90717
60.2	389	7.87784
60.3	360	7.83661
Control 1	386	7.88259
Control 2	488	8.2113
Control 3	468	8.16179

## Sheet: Supplementary Data 5
Treatment	16S rRNA gene copy counts
Control replicate 1	202973
Control replicate 1	184704
Control replicate 1	137037
Control replicate 2	128551
Control replicate 2	135476
Control replicate 2	98484.8
Control replicate 3	88182.4
Control replicate 3	98059.6
Control replicate 3	100076
5 h replicate 1	166471
5 h replicate 1	157886
5 h replicate 1	171868
5 h replicate 2	201373
5 h replicate 2	197486
5 h replicate 2	196699
5 h replicate 3	209739
5 h replicate 3	204908
5 h replicate 3	201241
10 h replicate 1	210664
10 h replicate 1	203624
10 h replicate 1	212816
10 h replicate 2	125682
10 h replicate 2	167643
10 h replicate 2	164300
10 h replicate 3	161761
10 h replicate 3	164442
10 h replicate 3	161760
15 h replicate 1	219667
15 h replicate 1	213550
15 h replicate 1	228278
15 h replicate 2	174373
15 h replicate 2	161850
15 h replicate 2	185856
15 h replicate 3	164887
15 h replicate 3	165706
15 h replicate 3	163415
20 h replicate 1	148974
20 h replicate 1	156534
20 h replicate 1	157130
20 h replicate 2	202000
20 h replicate 2	197043
20 h replicate 2	178978
20 h replicate 3	166785
20 h replicate 3	167345
20 h replicate 3	170590
60 h replicate 1	141228
60 h replicate 1	146425
60 h replicate 1	138302
60 h replicate 2	162658
60 h replicate 2	162556
60 h replicate 2	163972
60 h replicate 3	140176
60 h replicate 3	133889
60 h replicate 3	135148
